# Supplementary material for: Identification of Differentially Expressed Genes and microRNAs in the Gray and White Feather Follicles of Shitou Geese
Source: Animals (Basel). 2024 May 20;14(10):1508. doi: 10.3390/ani14101508 (PMC11117251; doi:10.3390/ani14101508)
Supplement: Supplementary file 1 [file animals-14-01508-s001.zip]

Archive with 7 entries (7 files):
- Table S2.Differentially expressed genes between gray and white feather follicles in Shitou geese..xlsx
- Table S3.Statistical analysis of sRNA..xlsx
- Table S4.Identified known and novel miRNAs in gray and white feather follicles in Shitou geese.xlsx
- Table S5.Differentially expressed miRNA between gray and white feather follicles in Shitou geese..xlsx
- Table S6.The target differentially expressed genes of differentially expressed miRNAs in the gray and white feather follicles..xlsx
- Table S7.Correlation analysis between differentially expressed genes and differentially expressed miRNAs expression data.xlsx
- Table S1.Primers used for quantitative Real-time PCR.xlsx
