# Supplementary material for: Identification of Differentially Expressed Genes and microRNAs in the Gray and White Feather Follicles of Shitou Geese
Source: Animals (Basel). 2024 May 20;14(10):1508. doi: 10.3390/ani14101508 (PMC11117251; doi:10.3390/ani14101508)
Supplement: Supplementary file 1 [file animals-14-01508-s001.zip › Table S2.Differentially expressed genes between gray and white feather follicles in Shitou geese..xlsx]

## Sheet: Table S2
Table S2 Differentially expressed genes between gray and white feather follicles in Shitou geese.
ID	Gray feather1 Counts	Gray feather2 Counts	Gray feather3 Counts	White feather1 Counts	White feather2 Counts	White feather3 Counts	Gray feather1 FPKM	Gray feather2 FPKM	Gray feather3 FPKM	White feather1 FPKM	White feather2 FPKM	White feather3 FPKM	Gray feather mean FPKM	White feather mean FPKM	log2(fc)	PValue	FDR	Gene Symbol
ncbi_106048369	27	10	21	770	916	1019	0.555	0.198	0.431	16.199	19.622	21.993	0.394667	19.2713	5.60968	3.65563e-119	5.50465e-115	TBX20
ncbi_106049499	402	446	352	2304	3059	2317	13.75	14.769	12.09	81.172	109.234	83.623	13.5363	91.343	2.75446	5.84456e-80	4.40037e-76	NDNF
ncbi_106041228	508	460	648	49	36	26	19.682	17.293	25.154	1.933	1.472	1.074	20.7097	1.493	-3.79402	6.93567e-56	3.48124e-52	EYA2
ncbi_106035500	353	503	346	21	10	14	11.31	15.548	11.074	0.689	0.334	0.471	12.644	0.498	-4.66616	1.83465e-51	6.90654e-48	Synpr
ncbi_106040502	1024	1095	918	122	44	98	33.637	34.658	30.073	4.095	1.505	3.376	32.7893	2.992	-3.45404	1.03084e-49	3.10448e-46	Il17re
ncbi_106046441	255	206	195	1011	1713	1328	9.44	7.358	7.212	38.314	66.102	51.632	8.00333	52.016	2.70028	1.63174e-49	4.09513e-46	Gas6
ncbi_106047703	12	13	11	281	203	250	0.547	0.572	0.501	13.11	9.644	11.966	0.54	11.5733	4.4217	1.85456e-47	3.98942e-44	Gpd1
MSTRG.1349	550	434	446	71	67	73	5.846	4.396	4.816	0.782	0.743	0.823	5.01933	0.782667	-2.68103	2.38696e-41	4.49286e-38	--
ncbi_106032836	21903	26196	25473	50943	51497	59338	1093.21	1261.41	1270.1	2602.85	2679.14	3110.39	1208.24	2797.46	1.21121	7.08182e-41	1.18487e-37	SPARC
ncbi_106030824	703	779	778	191	167	206	11.894	12.715	13.149	3.308	2.945	3.66	12.586	3.30433	-1.92939	1.0204e-37	1.53652e-34	KIT
ncbi_106033962	247	301	315	35	32	32	8.784	10.268	11.129	1.274	1.154	1.195	10.0603	1.20767	-3.05838	1.20877e-34	1.6547e-31	Gas2
ncbi_106036367	224	231	195	14	9	15	3.316	3.3	2.884	0.212	0.139	0.233	3.16667	0.194667	-4.02389	3.83972e-34	4.8182e-31	SLC45A2
ncbi_106043821	7411	5762	6611	1	0	0	356.697	267.559	317.869	0.049	0	0	314.042	0.0163333	-14.2308	4.47212e-32	5.18009e-29	TYRP1
ncbi_106038380	1263	1310	1490	403	257	389	18.458	18.471	21.754	6.029	3.915	5.971	19.561	5.305	-1.88256	6.0746e-31	6.53367e-28	COL15A1
ncbi_106036358	630	502	491	112	55	102	15.751	12.109	12.264	2.866	1.433	2.678	13.3747	2.32567	-2.52379	2.49228e-28	2.50192e-25	C7
ncbi_106035335	993	1043	1285	326	345	358	19.606	19.868	25.346	6.589	7.1	7.423	21.6067	7.03733	-1.61838	1.08908e-27	1.02496e-24	TBX18
ncbi_106035673	449	406	342	70	88	74	23.275	20.448	17.974	3.598	4.693	3.563	20.5657	3.95133	-2.37983	6.74351e-27	5.97317e-24	RGN
ncbi_106044590	7233	6970	8963	3186	2865	3017	113.474	105.598	140.542	51.282	46.921	49.679	119.871	49.294	-1.282	6.88565e-26	5.76023e-23	THBS2
ncbi_106047323	238	325	348	52	50	52	11.295	14.881	16.499	2.526	2.473	2.592	14.225	2.53033	-2.49103	2.45229e-25	1.9435e-22	Dpysl4
ncbi_106037207	600	379	723	111	93	98	18.819	11.659	21.815	4.776	4.05	4.684	17.431	4.50333	-1.95259	5.40563e-25	4.0699e-22	RTN1
ncbi_106034185	1100	959	959	0	0	0	48.445	40.747	42.192	0	0	0	43.7947	0.001	-15.4185	7.55582e-25	5.41788e-22	TYR
ncbi_106047527	64	105	63	398	357	281	4.423	7	4.349	28.155	25.715	20.394	5.25733	24.7547	2.2353	1.57715e-24	1.07948e-21	D10Jhu81e
ncbi_106035905	13	12	9	107	194	131	0.254	0.322	0.239	2.592	4.781	2.994	0.271667	3.45567	3.66905	2.22256e-24	1.4551e-21	RFX4
ncbi_106047519	277	252	184	4	0	1	8.247	7.238	5.472	0.122	0	0.031	6.98567	0.051	-7.09776	8.07414e-24	5.06585e-21	EDNRB2
ncbi_106040897	129	159	254	16	10	9	22.987	27.335	45.216	2.919	1.857	1.684	31.846	2.15333	-3.88647	4.48021e-23	2.69852e-20	ASIP
ncbi_106034798	354	156	419	29	16	31	14.614	6.213	17.279	1.226	0.688	1.344	12.702	1.086	-3.54796	4.70956e-23	2.72756e-20	-
ncbi_106035930	139	139	128	3	6	3	2.813	2.714	2.588	0.062	0.127	0.064	2.705	0.0843333	-5.00338	6.25638e-23	3.48921e-20	SOX10
ncbi_106048370	1050	1609	1607	430	289	407	28.855	42.659	44.117	12.097	8.278	11.747	38.5437	10.7073	-1.84789	1.80851e-22	9.72589e-20	-
ncbi_106047770	307	432	381	92	76	60	7.11	9.653	8.815	2.181	1.835	1.459	8.526	1.825	-2.22397	2.87135e-22	1.49092e-19	HEBP2
ncbi_106034571	233	192	213	39	16	15	6.964	5.536	6.359	1.193	0.498	0.471	6.28633	0.720667	-3.12481	1.32896e-21	6.67048e-19	-
ncbi_106040786	32	79	56	396	205	374	0.37	0.881	0.647	4.687	2.471	4.542	0.632667	3.9	2.62396	2.91149e-21	1.41423e-18	NTSR1
ncbi_106042574	241	213	244	48	48	46	3.785	3.227	3.828	0.772	0.786	0.759	3.61333	0.772333	-2.22603	1.10979e-20	5.22226e-18	GPR143
ncbi_106037395	595	497	618	188	192	172	8.594	6.925	8.917	2.78	2.891	2.609	8.14533	2.76	-1.56131	1.10157e-19	5.02648e-17	ENTPD1
ncbi_106031959	195	207	315	26	42	39	5.624	6.329	9.48	0.882	1.685	1.257	7.14433	1.27467	-2.48668	1.30252e-19	5.76863e-17	BCHE
ncbi_106042119	1241	873	524	167	170	176	16.636	11.281	6.975	2.31	2.368	2.472	11.6307	2.38333	-2.28688	1.34939e-19	5.80546e-17	GPR63
ncbi_106048665	655	633	970	116	214	145	15.795	15.64	25.197	2.918	6.094	3.972	18.8773	4.328	-2.12488	1.39791e-19	5.84715e-17	Pcsk2
ncbi_106048239	271	324	263	50	55	78	4.086	4.713	3.962	0.772	0.864	1.235	4.25367	0.957	-2.15212	1.67153e-19	6.6355e-17	KCNK5
ncbi_106035284	332	267	366	82	62	87	4.648	3.607	5.119	1.175	0.905	1.279	4.458	1.11967	-1.99333	4.98701e-19	1.9255e-16	NCALD
ncbi_106030668	118	87	149	3	2	8	7.916	5.631	9.986	0.206	0.14	0.564	7.84433	0.303333	-4.69267	6.77235e-19	2.54945e-16	CPA6
ncbi_106039510	91	132	135	306	341	342	1.235	1.735	1.851	4.24	4.824	4.875	1.607	4.64633	1.53172	1.88159e-18	6.91049e-16	Pde10a
ncbi_106030351	161	150	215	18	28	29	1.602	1.44	2.137	0.183	0.29	0.303	1.72633	0.258667	-2.73855	2.05818e-18	7.37905e-16	ST8SIA6
ncbi_106033644	294	286	266	69	72	85	16.227	15.229	14.667	3.899	4.142	4.927	15.3743	4.32267	-1.83053	1.06461e-17	3.64337e-15	SLC24A5
ncbi_106049076	25	39	34	138	164	135	0.725	1.092	0.986	4.1	4.961	4.114	0.934333	4.39167	2.23276	1.8477e-17	6.02696e-15	GREM2
MSTRG.9807	216	328	221	0	0	0	8.831	12.938	9.026	0	0	0	10.265	0.001	-13.3254	1.88117e-17	6.02696e-15	--
ncbi_106045383	585	474	698	181	118	193	7.242	5.659	8.629	2.298	1.533	2.506	7.17667	2.11233	-1.76448	4.10966e-17	1.28923e-14	NTRK2
MSTRG.14412	38	30	39	328	103	242	3.464	2.635	3.551	30.935	9.89	23.406	3.21667	21.4103	2.73467	7.057e-17	2.12529e-14	--
ncbi_106033446	804	564	817	248	206	148	10.349	7.013	10.524	3.281	2.776	2.007	9.29533	2.688	-1.78997	1.39421e-16	4.11647e-14	MYH11
ncbi_106041241	2707	2831	2228	1025	1175	1015	190.002	191.705	156.222	73.648	85.965	74.82	179.31	78.1443	-1.19824	4.73895e-16	1.37229e-13	HPGDS
ncbi_106032145	417	356	316	107	115	117	10.994	9.055	8.253	2.888	3.16	3.24	9.434	3.096	-1.60746	2.70083e-15	7.26234e-13	SYNGR3
ncbi_106033331	233	155	250	51	43	42	6.483	4.093	6.935	1.454	1.251	1.211	5.837	1.30533	-2.16081	8.65559e-15	2.2866e-12	Foxl1
ncbi_106049281	69	77	63	256	152	274	2.062	2.22	1.881	7.832	4.735	8.6	2.05433	7.05567	1.78011	8.81345e-15	2.28815e-12	MLLT11
MSTRG.456	6	8	8	54	87	75	0.18	0.232	0.24	1.663	2.728	2.369	0.217333	2.25333	3.37408	2.23948e-14	5.71561e-12	--
ncbi_106035569	796	864	924	329	142	279	41.894	43.871	48.582	17.726	7.79	15.422	44.7823	13.646	-1.71445	5.71196e-14	1.41001e-11	LRRC17
ncbi_106030155	169	137	179	25	20	43	6.026	4.713	6.376	0.912	0.743	1.61	5.705	1.08833	-2.39011	6.2075e-14	1.50762e-11	-
ncbi_106037490	2	5	2	100	46	53	0.114	0.276	0.114	5.848	2.739	3.18	0.168	3.92233	4.54518	1.16031e-13	2.77333e-11	TAC1
ncbi_106031856	1384	1225	924	403	463	476	89.12	76.103	59.439	26.565	31.077	32.191	74.8873	29.9443	-1.32244	1.614e-13	3.79744e-11	GSTO1
ncbi_106029946	199	191	183	1	0	0	9.011	8.364	8.295	0.05	0	0	8.55667	0.0166667	-9.00394	1.71638e-13	3.97619e-11	AVT2
ncbi_106044618	1024	1346	1011	518	438	451	16.255	20.687	17.092	8.401	7.565	7.533	18.0113	7.833	-1.20127	3.22806e-13	7.36487e-11	MMEL1
ncbi_106029803	1303	1450	1572	669	606	769	20.207	21.694	24.354	10.621	9.796	12.525	22.085	10.9807	-1.0081	4.51809e-13	1.00049e-10	TFCP2L1
ncbi_106044331	864	986	1084	398	439	302	34.158	37.608	42.812	16.107	18.091	12.539	38.1927	15.579	-1.29369	9.75365e-13	2.09815e-10	Sfrp4
ncbi_106037158	7	32	15	190	91	100	0.63	2.78	1.349	17.513	8.541	9.456	1.58633	11.8367	2.8995	1.38986e-12	2.90673e-10	-
ncbi_106036506	68	129	99	395	226	265	1.212	2.218	1.763	7.207	4.199	4.96	1.731	5.45533	1.65606	1.82149e-12	3.75726e-10	CILP
ncbi_106049792	841	1021	931	1920	2565	1415	227.052	265.921	250.953	530.338	721.448	400.871	247.975	550.886	1.15156	2.05579e-12	4.18326e-10	-
ncbi_106036021	469	450	488	199	151	213	13.855	12.653	14.78	6.371	4.547	6.967	13.7627	5.96167	-1.20697	2.74171e-12	5.3067e-10	Slc25a29
ncbi_106049075	38	41	34	120	110	126	0.694	0.722	0.62	2.242	2.093	2.415	0.678667	2.25	1.72915	4.0356e-12	7.50224e-10	NPAS2
ncbi_106038546	2329	2048	2521	1209	886	1170	25.478	21.615	27.55	13.539	10.103	13.442	24.881	12.3613	-1.00921	5.10488e-12	9.26136e-10	Col4a1
ncbi_106033725	107	113	78	10	17	16	1.198	1.221	0.873	0.115	0.198	0.188	1.09733	0.167	-2.71608	6.40578e-12	1.14831e-09	TRPM1
ncbi_106043241	64	55	105	0	0	0	1.686	1.39	2.766	0	0	0	1.94733	0.001	-10.9273	1.10105e-11	1.92786e-09	Mab21l1
ncbi_106034055	849	926	867	382	400	473	25.48	26.82	26.273	11.455	12.558	15.012	26.191	13.0083	-1.00964	1.58966e-11	2.75139e-09	PLA2G4A
ncbi_106044530	190	258	256	382	478	548	2.466	3.232	3.326	5.029	6.431	7.479	3.008	6.313	1.06952	2.20659e-11	3.77577e-09	CPED1
ncbi_106035669	1131	959	965	48	76	14	28.844	23.966	24.587	1.307	2.101	0.373	25.799	1.26033	-4.35544	3.46615e-11	5.86442e-09	OCA2
ncbi_106049812	83	30	147	5	5	2	3.637	1.268	6.434	0.224	0.228	0.092	3.77967	0.181333	-4.38154	3.52951e-11	5.90527e-09	Apcs
ncbi_106034120	51	99	58	288	195	169	2.051	3.84	2.33	11.854	8.173	7.136	2.74033	9.05433	1.72426	4.14027e-11	6.77655e-09	MMP13
ncbi_106038129	1118	856	1185	510	304	427	29.307	22.617	33.968	14.594	8.826	13.423	28.6307	12.281	-1.22113	4.69029e-11	7.51345e-09	TDH
MSTRG.455	1	3	2	47	32	64	0.065	0.189	0.114	2.568	2.014	3.613	0.122667	2.73167	4.47697	6.40044e-11	1.00394e-08	--
ncbi_106042827	27	27	42	111	125	94	0.195	0.173	0.263	0.722	0.823	0.584	0.210333	0.709667	1.75446	6.49568e-11	1.00837e-08	Dnah1
ncbi_106039289	233	268	350	716	453	547	7.74	8.588	11.617	24.353	15.686	19.085	9.315	19.708	1.08115	7.02349e-11	1.07918e-08	-
ncbi_106047640	40	46	44	128	184	105	0.453	0.503	0.498	1.484	2.172	1.249	0.484667	1.635	1.75423	9.87446e-11	1.50192e-08	ZNF488
ncbi_106032680	100	197	123	381	406	281	5.041	9.582	6.195	19.663	21.335	14.878	6.93933	18.6253	1.4244	1.03916e-10	1.56477e-08	-
ncbi_106038572	502	650	647	262	267	272	34.466	43.056	44.377	18.415	19.108	19.613	40.633	19.0453	-1.09321	1.99276e-10	2.97098e-08	zgc:110179
ncbi_106029420	1070	545	703	2345	3727	3595	256.918	126.25	168.626	576.394	932.791	906.551	183.931	805.245	2.13026	3.96841e-10	5.69108e-08	-
ncbi_106041246	418	370	411	160	183	172	10.392	8.762	10.366	4.02	4.802	4.434	9.84	4.41867	-1.15505	4.1989e-10	5.96482e-08	UNC5C
ncbi_106034395	210	432	384	121	60	88	2.988	5.93	5.458	1.762	0.89	1.315	4.792	1.32233	-1.85754	4.34447e-10	6.11393e-08	-
ncbi_106035283	179	257	240	70	81	65	1.931	2.675	2.586	0.773	0.911	0.736	2.39733	0.806667	-1.57139	4.62244e-10	6.44452e-08	RIMS2
ncbi_106033267	283	267	245	98	88	116	5.96	5.425	5.155	2.113	1.932	2.566	5.51333	2.20367	-1.32302	8.32889e-10	1.11979e-07	Vat1l
ncbi_106037981	1	8	3	48	30	68	0.082	0.63	0.244	4.008	2.551	5.826	0.318667	4.12833	3.69544	1.15116e-09	1.53399e-07	Havcr2
MSTRG.16427	555	638	530	983	1558	868	16.969	18.82	16.188	30.767	49.654	27.872	17.3257	36.0977	1.05899	1.32264e-09	1.74704e-07	--
ncbi_106034327	108	90	126	27	21	27	2.154	1.746	2.505	0.589	0.437	0.605	2.135	0.543667	-1.97344	1.62244e-09	2.09036e-07	Kcnip1
ncbi_106033328	130	200	237	65	39	45	5.254	7.799	9.569	2.689	1.643	1.91	7.54067	2.08067	-1.85765	1.6242e-09	2.09036e-07	Scube2
ncbi_106033869	63	26	61	130	145	189	8.541	3.401	8.261	18.041	20.489	26.909	6.73433	21.813	1.69558	1.87417e-09	2.37153e-07	FGFBP2
ncbi_106048328	5	1	7	41	45	43	0.138	0.027	0.176	1.07	1.177	1.152	0.113667	1.133	3.31727	2.0658e-09	2.54975e-07	HOXB3
ncbi_106036909	5	13	7	44	74	48	0.329	0.826	0.46	2.966	5.078	3.319	0.538333	3.78767	2.81474	2.61844e-09	3.20557e-07	EPYC
ncbi_106048957	389	216	292	118	78	92	19.824	10.631	14.862	6.146	4.149	4.899	15.1057	5.06467	-1.57655	3.42918e-09	4.15473e-07	Pmf1
ncbi_106040303	135	83	121	25	22	32	3.129	1.856	2.802	0.593	0.532	0.779	2.59567	0.634667	-2.03203	6.19611e-09	7.177e-07	-
ncbi_106043234	178	199	203	63	78	48	2.6	2.785	2.969	0.966	1.212	0.762	2.78467	0.98	-1.50665	6.98974e-09	7.9736e-07	DCLK1
ncbi_106034326	52	29	68	3	4	2	1.292	0.695	1.688	0.076	0.104	0.052	1.225	0.0773333	-3.98555	7.92247e-09	8.96967e-07	Kazald1
MSTRG.2295	230	310	314	111	104	122	3.971	5.164	5.416	1.962	1.872	2.212	4.85033	2.01533	-1.26707	8.32843e-09	9.31802e-07	--
ncbi_106048379	24	68	69	5	0	1	1.365	3.732	3.922	0.291	0	0.06	3.00633	0.117	-4.68342	8.35391e-09	9.31802e-07	NPSR1
ncbi_106044324	254	330	177	86	54	90	5.727	7.153	3.982	2.005	1.269	2.124	5.62067	1.79933	-1.64328	9.15326e-09	1.00606e-06	fam132a
ncbi_106034884	349	417	310	952	858	459	21.701	25.015	19.256	60.597	55.609	29.974	21.9907	48.7267	1.14782	9.35793e-09	1.0211e-06	LY86
ncbi_106044182	112	113	101	261	168	226	5.194	5.055	4.679	12.39	8.12	11.006	4.976	10.5053	1.07806	9.82685e-09	1.05695e-06	STRA6
ncbi_106035486	758	608	730	332	268	387	24.648	19.074	23.713	11.051	9.084	13.216	22.4783	11.117	-1.01577	1.16936e-08	1.24881e-06	SUCLG2
ncbi_106029933	57	75	63	11	12	5	0.984	1.221	1.035	0.168	0.184	0.102	1.08	0.151333	-2.83523	1.18272e-08	1.25418e-06	SLC4A10
ncbi_106038265	74	98	115	15	17	28	1.58	2.391	2.744	0.475	0.539	1.46	2.23833	0.824667	-1.44054	1.35129e-08	1.41304e-06	KIAA1644
ncbi_106042152	301	595	286	133	120	123	12.541	23.947	11.906	5.66	5.207	5.393	16.1313	5.42	-1.5735	1.73912e-08	1.79367e-06	TSPAN7
ncbi_106042301	62	79	52	146	135	152	1.524	1.874	1.277	3.675	3.46	3.925	1.55833	3.68667	1.24231	1.80596e-08	1.84994e-06	FBLN7
ncbi_106041546	715	951	575	1716	1577	997	36.833	47.264	29.591	90.493	84.679	53.94	37.896	76.3707	1.01097	1.93917e-08	1.94566e-06	PHGDH
ncbi_106046423	1037	1297	1041	609	401	286	41.933	50.599	42.052	25.21	16.902	12.146	44.8613	18.086	-1.3106	1.9494e-08	1.94566e-06	F10
ncbi_106042706	195	240	293	62	83	104	7.019	8.285	10.528	2.272	3.117	3.914	8.61067	3.101	-1.47339	2.26849e-08	2.23261e-06	HAPLN1
ncbi_106031406	395	338	413	173	121	192	7.05	5.849	7.386	3.195	2.273	3.611	6.76167	3.02633	-1.15981	2.50431e-08	2.4242e-06	RHOBTB1
ncbi_106029652	31	41	25	0	0	0	6.489	8.202	5.273	0	0	0	6.65467	0.001	-12.7002	2.51786e-08	2.4242e-06	ITGB1
ncbi_106030995	146	272	199	81	39	54	0.899	1.616	1.224	0.511	0.25	0.349	1.24633	0.37	-1.75209	3.63614e-08	3.40081e-06	TMEM178B
ncbi_106048078	305	457	254	872	671	507	5.287	7.856	4.526	16.498	12.575	9.563	5.88967	12.8787	1.12873	3.75164e-08	3.47712e-06	A2M
ncbi_106048101	104	69	72	162	187	170	2.169	1.389	1.5	3.459	4.066	3.724	1.686	3.74967	1.15316	4.00949e-08	3.6814e-06	xcc-b100_1894
ncbi_106034182	137	145	228	286	371	327	4.108	4.205	7.11	9.066	11.784	10.548	5.141	10.466	1.02559	4.1245e-08	3.76405e-06	Spon2
ncbi_106041535	58	91	150	360	156	343	2.639	3.991	6.811	16.753	7.395	16.374	4.48033	13.5073	1.59206	4.52027e-08	4.07583e-06	Fmo3
ncbi_106038566	507	867	625	270	230	331	5.665	9.351	6.947	3.134	2.689	3.879	7.321	3.234	-1.17872	5.87846e-08	5.14639e-06	Dcx
MSTRG.5150	71	33	31	2	0	1	10.352	4.642	4.515	0.298	0	0.153	6.503	0.150333	-5.43487	6.65629e-08	5.76037e-06	--
ncbi_106039613	80	122	80	163	224	206	1.373	2.019	1.371	2.863	4.006	3.712	1.58767	3.527	1.15153	9.25343e-08	7.78426e-06	TSHZ3
MSTRG.7691	44	63	23	1	2	0	1.77	2.445	0.924	0.041	0.084	0	1.713	0.0416667	-5.36149	1.05176e-07	8.70186e-06	--
ncbi_106042815	204	182	236	81	70	93	2.213	1.903	2.567	0.898	0.798	1.054	2.22767	0.916667	-1.28106	1.18441e-07	9.74582e-06	DOCK3
ncbi_106048055	806	806	913	492	263	389	68.372	65.964	77.37	42.725	23.255	34.656	70.5687	33.5453	-1.07292	1.19844e-07	9.8077e-06	UCHL1
ncbi_106032841	42	71	52	185	112	117	0.639	1.043	0.844	3.004	1.835	1.9	0.842	2.24633	1.41568	1.29821e-07	1.04537e-05	Gria1
ncbi_106038143	0	2	2	36	37	19	0	0.111	0.115	2.129	2.229	1.153	0.0753333	1.837	4.60792	1.3601e-07	1.08185e-05	Opn5
ncbi_106042823	68	40	125	187	175	284	8.601	4.881	15.795	24.213	23.073	37.726	9.759	28.3373	1.5379	1.36507e-07	1.08185e-05	MUSTN1
ncbi_106035675	122	91	150	44	25	15	7.423	5.342	9.117	2.741	1.586	0.958	7.294	1.76167	-2.04977	1.69447e-07	1.32204e-05	SHOX
ncbi_106038295	378	350	425	202	153	193	13.455	12.019	15.112	7.36	5.677	7.215	13.5287	6.75067	-1.00292	1.92386e-07	1.48562e-05	SSPN
ncbi_106044528	88	58	76	19	16	12	2.005	1.265	1.69	0.455	0.381	0.276	1.65333	0.370667	-2.15718	2.1167e-07	1.61915e-05	Cadps2
ncbi_106034158	241	440	437	116	142	161	0.996	1.765	1.807	0.501	0.621	0.707	1.52267	0.609667	-1.32051	2.40171e-07	1.80825e-05	FAT3
ncbi_106035810	337	519	347	174	114	189	20.772	30.863	21.367	10.979	7.324	12.235	24.334	10.1793	-1.25733	2.43719e-07	1.82583e-05	Pah
ncbi_106030379	23	29	16	72	83	60	0.395	0.471	0.26	1.188	1.416	1.034	0.375333	1.21267	1.69194	2.75153e-07	2.0211e-05	BAI3
ncbi_106043184	85	113	107	217	271	151	4.11	5.271	5.168	10.74	13.658	7.668	4.84967	10.6887	1.14012	2.78717e-07	2.03734e-05	Cpxm1
MSTRG.4110	27	39	29	76	108	78	1.404	1.956	1.506	4.045	5.852	4.259	1.622	4.71867	1.54061	2.81555e-07	2.04814e-05	Acss3
ncbi_106043864	284	248	322	142	97	129	6.196	5.22	7.018	3.171	2.206	2.956	6.14467	2.77767	-1.14546	3.03046e-07	2.16269e-05	Irf4
ncbi_106043692	120	76	101	175	170	272	2.218	1.349	1.851	3.29	3.268	5.257	1.806	3.93833	1.12479	3.11819e-07	2.2148e-05	MCTP1
ncbi_106048871	10	12	14	36	51	65	0.61	0.706	0.853	2.247	3.241	4.162	0.723	3.21667	2.1535	3.31511e-07	2.32181e-05	HOXC8
ncbi_106046381	49	31	34	1	0	0	11.934	7.284	8.272	0.249	0	0	9.16333	0.083	-6.78662	3.63019e-07	2.51905e-05	MLANA
ncbi_106040612	137	118	127	55	33	33	7.162	5.951	6.632	2.943	1.798	1.812	6.58167	2.18433	-1.59126	4.1597e-07	2.82923e-05	slc37a2
ncbi_106045951	26	40	39	83	129	77	1.292	1.918	1.937	4.223	6.684	4.02	1.71567	4.97567	1.53612	4.92172e-07	3.30854e-05	SLC4A1
ncbi_106038124	91	55	59	188	118	150	8.468	4.938	5.485	17.901	11.451	14.662	6.297	14.6713	1.22026	5.2154e-07	3.49038e-05	Stmn4
ncbi_106037373	46	49	42	10	3	5	4.857	4.992	4.43	1.081	0.33	0.554	4.75967	0.655	-2.86129	6.06976e-07	3.9912e-05	ZIC3
ncbi_106029444	0	0	4	64	31	10	0	0	0.345	5.654	2.788	0.906	0.115	3.116	4.75999	6.47778e-07	4.22261e-05	Gdf15
ncbi_106033779	15	20	13	44	112	47	0.262	0.337	0.227	0.786	2.036	0.861	0.275333	1.22767	2.15667	6.51935e-07	4.23139e-05	CYP19A1
ncbi_106040824	36	49	52	10	1	4	0.688	0.869	0.955	0.201	0.02	0.077	0.837333	0.0993333	-3.07545	7.20255e-07	4.63487e-05	NPBWR2
ncbi_106036500	96	82	108	37	14	21	1.919	1.581	2.156	0.757	0.292	0.441	1.88533	0.496667	-1.92447	7.75278e-07	4.94667e-05	ST8SIA2
ncbi_106048601	3	4	1	25	50	17	0.206	0.265	0.069	1.756	3.575	1.215	0.18	2.182	3.59958	9.20874e-07	5.85085e-05	CNTFR
ncbi_106048956	67	57	92	19	8	19	0.362	0.297	0.497	0.105	0.045	0.108	0.385333	0.086	-2.1637	1.02574e-06	6.43568e-05	RYR2
ncbi_106036036	134	104	168	24	15	58	4.224	3.074	5.166	0.781	0.473	1.884	4.15467	1.046	-1.98985	1.10059e-06	6.87665e-05	Kcnip2
ncbi_106030531	18	37	66	3	4	2	0.561	1.112	2.054	0.096	0.13	0.065	1.24233	0.097	-3.67892	1.11312e-06	6.92618e-05	CALB1
ncbi_106037370	155	222	147	66	69	36	12.536	17.322	11.876	5.464	5.817	3.058	13.9113	4.77967	-1.54128	1.38825e-06	8.42915e-05	TNMD
ncbi_106038937	904	998	1103	573	285	527	25.376	27.028	30.931	16.466	8.339	15.536	27.7783	13.447	-1.04668	1.77146e-06	0.000106274	PPAPDC1A
ncbi_106049173	118	205	265	296	434	405	6.616	11.089	14.843	16.989	25.364	23.848	10.8493	22.067	1.02428	2.06044e-06	0.00012215	VTN
ncbi_106033418	132	101	175	61	18	23	4.923	3.634	6.52	2.329	0.7	0.901	5.02567	1.31	-1.93975	2.87653e-06	0.000165957	Cd38
MSTRG.7859	43	48	26	134	79	84	1.146	1.235	0.693	3.657	2.196	2.352	1.02467	2.735	1.41639	3.12049e-06	0.000177986	--
ncbi_106037929	56	45	52	147	91	95	1.752	1.358	1.625	4.707	2.967	3.121	1.57833	3.59833	1.18893	3.49626e-06	0.000198667	Drd3
ncbi_106038065	222	188	179	96	81	77	7.436	6.082	5.994	3.303	2.833	2.714	6.504	2.95	-1.14061	3.65922e-06	0.000207145	GATA2
ncbi_106048463	158	164	189	87	44	65	1.734	1.773	2.024	0.947	0.481	0.727	1.84367	0.718333	-1.35985	4.51717e-06	0.000250995	KCNA2
ncbi_106042530	68	83	49	11	14	21	2.032	2.448	1.501	0.351	0.445	0.686	1.99367	0.494	-2.01284	4.59998e-06	0.000254656	BRINP3
ncbi_106041847	49	48	45	8	4	13	1.16	1.124	1.069	0.194	0.105	0.324	1.11767	0.207667	-2.42815	4.67739e-06	0.000257188	ARPP21
ncbi_106038529	7	16	10	34	100	30	0.134	0.296	0.191	0.666	2	0.615	0.207	1.09367	2.40147	4.81482e-06	0.000262687	CHRDL1
ncbi_106045204	22	13	17	0	0	0	1.57	0.895	1.212	0	0	0	1.22567	0.001	-10.2594	5.14241e-06	0.000276552	Kcnk18
ncbi_106031230	207	251	248	120	107	106	3.38	3.935	4.04	1.996	1.822	1.809	3.785	1.87567	-1.01289	5.957e-06	0.000318087	-
ncbi_106033224	0	0	0	18	5	21	0	0	0	0.938	0.265	1.123	0.001	0.775333	9.59867	6.38647e-06	0.000339683	CHST8
MSTRG.10676	8	37	34	179	347	131	0.119	0.532	0.507	2.733	5.395	2.052	0.386	3.39333	3.13603	6.44601e-06	0.000340576	--
ncbi_106036177	107	95	152	45	6	28	4.463	3.823	6.333	1.921	0.261	1.226	4.873	1.136	-2.10085	6.73052e-06	0.000354364	DNER
ncbi_106035560	36	60	46	86	92	143	0.598	0.961	0.753	1.462	1.592	2.494	0.770667	1.84933	1.26283	6.85323e-06	0.000358319	KIAA1324L
MSTRG.10615	107	139	147	58	41	49	2.247	2.817	3.084	1.247	0.898	1.081	2.716	1.07533	-1.3367	7.06903e-06	0.000364539	--
ncbi_106030236	40	48	33	88	88	85	1.933	2.238	1.593	4.353	4.432	4.314	1.92133	4.36633	1.18431	7.44312e-06	0.000379927	HOXA4
ncbi_106031378	9	1	20	52	57	41	0.399	0.043	0.887	2.363	2.637	1.911	0.443	2.30367	2.37855	7.88455e-06	0.0004011	TBX5
MSTRG.11680	129	47	118	30	22	22	6.126	2.153	5.598	1.458	1.089	1.097	4.62567	1.21467	-1.9291	8.71774e-06	0.000437573	--
ncbi_106045020	32	46	24	73	61	165	1.244	1.931	1.023	3.129	2.732	7.124	1.39933	4.32833	1.62907	9.80636e-06	0.000485738	PCBP3
ncbi_106048580	5184	9144	8154	15420	22487	14636	667.565	1136.13	1049.01	2032.91	3018.63	1979.57	950.904	2343.7	1.30142	1.01702e-05	0.000502108	HBB
ncbi_106045917	60	46	45	98	98	103	1.79	1.324	1.341	2.993	3.048	3.227	1.485	3.08933	1.05683	1.03851e-05	0.000511041	APOLD1
ncbi_106049791	21148	30634	20409	51614	67112	40842	3072.76	4294.17	2962.32	7676.93	10164.2	6232.25	3443.08	8024.47	1.22071	1.12391e-05	0.000544176	-
ncbi_106049192	66	123	157	184	297	219	2.603	4.681	6.186	7.429	12.211	9.072	4.49	9.57067	1.0919	1.15149e-05	0.000553965	OMD
ncbi_106047023	64	18	65	81	171	169	4.341	1.205	4.454	5.632	12.175	12.122	3.33333	9.97633	1.58154	1.15756e-05	0.000555112	Gchfr
ncbi_106030054	38	38	26	66	79	90	1.29	1.157	0.899	2.235	2.885	3.307	1.11533	2.809	1.33258	1.17558e-05	0.000560186	PDE1A
ncbi_106046173	100	142	146	37	57	46	2.795	3.741	4.088	1.068	1.649	1.382	3.54133	1.36633	-1.37398	1.20357e-05	0.000569917	GRM4
ncbi_106030950	43	64	111	18	4	20	0.592	0.778	1.452	0.261	0.04	0.302	0.940667	0.201	-2.22649	1.39759e-05	0.000649534	IQSEC3
ncbi_106036338	26	54	22	98	124	60	0.921	1.827	0.771	3.518	4.54	2.212	1.173	3.42333	1.5452	1.68847e-05	0.000765813	C9
ncbi_106030874	175	205	246	91	104	88	7.151	8.082	10.043	3.807	4.43	3.777	8.42533	4.00467	-1.07305	1.74818e-05	0.000790515	PTHLH
ncbi_106045203	144	75	100	40	34	29	2.893	1.454	2.007	0.823	0.712	0.612	2.118	0.715667	-1.56534	1.85761e-05	0.000834984	SLC18A2
ncbi_106031776	8	30	10	0	0	0	0.487	1.764	0.609	0	0	0	0.953333	0.001	-9.89684	1.93296e-05	0.000863697	GJD2
ncbi_106043592	199	206	223	82	105	109	5.287	5.458	6.147	2.326	2.928	3.041	5.63067	2.765	-1.02603	2.34823e-05	0.0010279	RAVER2
ncbi_106048106	34	27	23	1	5	2	0.492	0.377	0.333	0.015	0.075	0.03	0.400667	0.04	-3.32433	2.41345e-05	0.00105339	FMN2
ncbi_106041401	0	2	2	19	30	11	0	0.189	0.195	1.902	3.059	1.13	0.128	2.03033	3.9875	2.51879e-05	0.00108988	RASL10B
MSTRG.7176	40	40	43	129	86	62	1.271	1.226	1.364	4.195	2.847	2.068	1.287	3.03667	1.23848	2.61325e-05	0.00112109	--
ncbi_106037756	19	9	23	55	20	164	0.18	0.082	0.217	0.532	0.197	1.627	0.159667	0.785333	2.29824	2.66964e-05	0.00114152	F8
ncbi_106045106	170	293	226	72	112	101	3.058	5.091	4.067	1.326	2.103	1.908	4.072	1.779	-1.19467	2.77482e-05	0.00117689	Diras2
MSTRG.2171	90	56	87	18	22	30	2.259	1.356	2.181	0.462	0.575	0.791	1.932	0.609333	-1.66479	3.25886e-05	0.00135558	--
ncbi_106030627	20	17	16	50	58	39	0.208	0.17	0.166	0.532	0.628	0.426	0.181333	0.528667	1.54371	3.67287e-05	0.00149073	CadN
ncbi_106039372	1616	815	777	323	317	354	51.864	25.239	24.903	10.609	10.606	11.934	34.002	11.0497	-1.62162	3.84413e-05	0.00154405	MARCO
ncbi_106047392	177	206	122	89	52	53	4.349	4.874	2.989	2.234	1.329	1.365	4.07067	1.64267	-1.30923	3.84527e-05	0.00154405	SLC1A1
ncbi_106036002	110	106	140	45	35	58	3.907	3.737	4.749	1.638	1.396	2.22	4.131	1.75133	-1.23804	3.87289e-05	0.00155101	MSANTD3
ncbi_106033601	2822	4770	4624	8462	12173	7112	403.138	657.414	659.892	1237.47	1812.63	1067.02	573.481	1372.37	1.25885	4.31411e-05	0.00168732	HBAA
ncbi_106029853	52	74	121	28	23	20	1.039	1.427	2.416	0.573	0.479	0.42	1.62733	0.490667	-1.72969	4.6865e-05	0.0018188	ADAM23
ncbi_106031423	85	147	126	51	42	42	0.521	0.869	0.771	0.32	0.269	0.27	0.720333	0.286333	-1.33097	4.79238e-05	0.00184091	DNAH10
ncbi_106042084	33	53	42	14	5	5	1.507	2.335	1.916	0.655	0.238	0.24	1.91933	0.377667	-2.34542	4.81385e-05	0.00184445	Bhmt
ncbi_106034677	14	14	10	0	0	0	1.079	1.11	0.799	0	0	0	0.996	0.001	-9.96	5.2254e-05	0.00198197	APOH
MSTRG.1495	34	39	26	57	91	74	1.286	1.428	1	2.192	3.606	2.939	1.238	2.91233	1.23416	5.52263e-05	0.00208421	--
ncbi_106037034	6	4	7	27	19	35	0.159	0.102	0.186	0.734	0.526	0.976	0.149	0.745333	2.32257	5.581e-05	0.00209052	ENTPD8
MSTRG.3179	187	154	142	56	85	64	7.417	5.893	5.627	2.274	3.514	2.666	6.31233	2.818	-1.1635	5.98297e-05	0.00222448	--
ncbi_106037025	147	410	239	1146	1099	578	15.856	42.667	25.754	126.543	123.566	65.478	28.0923	105.196	1.90483	6.22029e-05	0.0022901	EXFABP
ncbi_106047531	29	14	26	48	66	61	1.874	0.845	1.552	3.24	4.722	4.294	1.42367	4.08533	1.52084	6.35866e-05	0.002324	Fbxo21
ncbi_106041048	692	334	919	195	150	183	22.623	10.534	30.013	6.526	5.111	6.283	21.0567	5.97333	-1.81767	6.37446e-05	0.00232413	MATN4
ncbi_106029869	47	49	59	12	18	4	4.739	4.767	5.943	1.239	1.892	0.424	5.14967	1.185	-2.11959	6.88527e-05	0.00246853	HOXD11
ncbi_106031717	396	404	555	23	91	104	26.693	26.273	37.372	1.587	6.394	7.362	30.1127	5.11433	-2.55775	7.54572e-05	0.00266097	actc1
ncbi_106048142	47	36	54	13	11	9	1.473	1.088	1.69	0.417	0.359	0.296	1.417	0.357333	-1.9875	7.71254e-05	0.00270712	NRIP2
ncbi_106030766	54	53	33	153	50	135	0.652	0.594	0.412	1.821	0.639	1.698	0.552667	1.386	1.32645	8.30393e-05	0.00288777	CORIN
MSTRG.1496	81	86	86	25	16	42	2.447	2.131	2.631	0.87	0.515	1.137	2.403	0.840667	-1.51523	8.33611e-05	0.00289053	--
ncbi_106036615	5	7	3	25	25	23	0.558	0.754	0.335	2.858	2.911	2.698	0.549	2.82233	2.36201	8.48168e-05	0.00292259	Lamp5
MSTRG.5896	96	123	80	41	24	43	1.62	2.002	1.349	0.708	0.422	0.762	1.657	0.630667	-1.39362	8.81958e-05	0.00302518	Trarg1
ncbi_106030407	6	15	15	0	0	0	0.382	0.765	0.61	0	0	0	0.585667	0.001	-9.19394	9.9759e-05	0.00336056	KHDRBS2
ncbi_106030914	39	36	73	16	10	7	2.007	1.787	3.752	0.843	0.536	0.378	2.51533	0.585667	-2.1026	0.000101111	0.0033834	AKR1B10
ncbi_106044237	45	44	38	198	41	103	1.86	1.759	1.569	8.38	1.767	4.472	1.72933	4.873	1.49459	0.000103713	0.00344555	ISLR2
ncbi_106036285	17	34	31	6	2	2	0.522	1	0.942	0.189	0.064	0.064	0.821333	0.105667	-2.95845	0.000103884	0.00344555	C1QTNF3
ncbi_106042936	173	127	135	71	62	61	2.456	1.722	1.906	1.026	0.911	0.898	2.028	0.945	-1.10167	0.000108461	0.00358159	ARHGEF28
ncbi_106049930	1200	649	862	1545	3963	2718	41.889	21.857	30.059	55.209	144.196	99.643	31.2683	99.6827	1.67264	0.00010919	0.00358991	-
ncbi_106030156	13	3	23	0	0	0	1.153	0.257	2.039	0	0	0	1.14967	0.001	-10.167	0.00011251	0.00365913	HOXA11
ncbi_106043290	20	18	10	51	27	68	1.002	0.87	0.501	2.617	1.41	3.579	0.791	2.53533	1.68043	0.000116543	0.0037659	SYPL1
ncbi_106048966	1	4	2	17	15	23	0.045	0.172	0.089	0.776	0.697	1.077	0.102	0.85	3.05889	0.000119221	0.00382778	BCAN
ncbi_106035735	477	654	1166	1701	2154	1843	3.76	4.973	9.181	13.725	17.697	15.256	5.97133	15.5593	1.38166	0.00012458	0.00397441	MXRA5
ncbi_106036616	34	14	31	80	62	51	2.004	0.796	1.825	4.827	3.809	3.157	1.54167	3.931	1.35041	0.000126746	0.00403496	Sdr9c7
ncbi_106042541	1	4	2	23	5	39	0.035	0.119	0.062	0.728	0.161	1.267	0.072	0.718667	3.31925	0.00012732	0.00404469	PRPS2
ncbi_106044678	82	113	69	125	278	129	2.049	2.89	1.826	2.983	7.347	3.417	2.255	4.58233	1.02295	0.000135564	0.00424393	RHOA
ncbi_106045726	289	413	488	124	28	73	3.629	5.009	6.101	1.605	0.358	0.961	4.913	0.974667	-2.33362	0.000146047	0.00453438	STXBP5L
ncbi_106036064	0	0	1	14	14	10	0	0	0.035	0.507	0.517	0.372	0.0116667	0.465333	5.3178	0.000150266	0.0046272	SIM2
ncbi_106033843	97	130	133	55	43	56	0.813	1.052	1.114	0.472	0.376	0.493	0.993	0.447	-1.15152	0.000151366	0.00465158	ANO3
ncbi_106035103	33	15	12	1	1	0	1.04	0.456	0.378	0.032	0.033	0	0.624667	0.0216667	-4.84954	0.000153473	0.0047067	fam124a
ncbi_106036905	2	2	2	14	21	15	0.114	0.125	0.13	0.819	1.251	1.023	0.123	1.031	3.06731	0.000154098	0.00471627	KERA
ncbi_106047416	63	75	65	28	2	16	0.403	0.463	0.416	0.183	0.013	0.108	0.427333	0.101333	-2.07625	0.000155763	0.00474792	CNTNAP2
MSTRG.7052	11	11	10	0	0	0	2.422	2.337	2.2	0	0	0	2.31967	0.001	-11.1797	0.000166857	0.00504525	TSPAN10
ncbi_106048703	34	59	82	140	187	68	0.89	1.489	2.143	3.751	5.101	1.868	1.50733	3.57333	1.24527	0.000178645	0.00535864	KRT75
ncbi_106048841	94	139	59	36	11	38	2.641	3.768	1.656	1.036	0.322	1.121	2.68833	0.826333	-1.70192	0.000186855	0.00558267	NEFM
ncbi_106039996	91	84	217	53	21	48	2.188	1.883	5.016	1.195	0.486	1.171	3.029	0.950667	-1.67183	0.00018769	0.00558545	GJA8
ncbi_106045787	45	95	54	107	189	101	0.623	1.27	0.76	1.518	2.729	1.47	0.884333	1.90567	1.10763	0.000200392	0.00589356	SLC6A4
ncbi_106046353	27	23	86	8	9	8	0.295	0.242	0.939	0.089	0.102	0.092	0.492	0.0943333	-2.38282	0.000203737	0.00596863	KCNQ3
ncbi_106044351	79	74	56	22	23	28	1.414	1.169	1.068	0.488	0.402	0.483	1.217	0.457667	-1.41096	0.000218591	0.00631775	AOAH
ncbi_106041090	128	116	180	48	78	45	8.614	7.532	12.102	3.307	5.472	3.181	9.416	3.98667	-1.23993	0.000227351	0.00652086	CASP1
ncbi_106048320	126	149	168	68	79	47	4.961	5.659	6.607	2.741	3.242	1.943	5.74233	2.642	-1.12001	0.000232992	0.00664467	HOXB9
ncbi_106038159	13	39	3	0	0	1	0.19	0.704	0.044	0	0	0.02	0.312667	0.00666667	-5.55152	0.000233641	0.00665061	MEP1A
ncbi_106046832	33	40	52	5	15	8	1.443	1.687	2.271	0.224	0.684	0.367	1.80033	0.425	-2.08273	0.00023446	0.00666131	Tbx4
ncbi_106030837	9	10	9	21	31	42	0.711	0.762	0.71	1.698	2.553	3.484	0.727667	2.57833	1.82509	0.000236916	0.0067058	Slc10a4
ncbi_106045888	59	48	37	8	8	20	0.643	0.504	0.417	0.1	0.092	0.229	0.521333	0.140333	-1.89335	0.00023816	0.00672837	Igfn1
ncbi_106045966	6	32	18	67	55	42	0.324	1.666	0.97	3.701	3.094	2.38	0.986667	3.05833	1.63211	0.000264581	0.00733611	-
ncbi_106040771	919	1157	557	3460	2380	1394	32.08	38.965	19.424	123.639	86.598	51.105	30.1563	87.114	1.53044	0.000278573	0.00768269	-
ncbi_106045260	55	51	34	63	128	92	1.624	1.453	1.003	1.904	3.939	2.853	1.36	2.89867	1.09178	0.000287227	0.00786594	SLC27A6
ncbi_106037633	14	24	17	3	0	0	1.081	1.788	1.311	0.237	0	0	1.39333	0.079	-4.14054	0.000303033	0.00817756	IGSF11
ncbi_106041194	24	25	23	5	3	3	0.97	0.897	0.934	0.213	0.13	0.131	0.933667	0.158	-2.56298	0.000310111	0.0083238	RBFOX1
ncbi_106043347	70	59	78	30	21	24	3.831	3.115	4.265	1.681	1.198	1.38	3.737	1.41967	-1.39633	0.00032255	0.00861164	CHST1
ncbi_106045161	15	18	18	1	0	2	0.548	0.634	0.657	0.037	0	0.077	0.613	0.038	-4.01182	0.000348618	0.00917743	SLITRK1
ncbi_106036027	145	199	111	70	18	69	7.007	9.277	5.358	3.463	0.907	3.502	7.214	2.624	-1.45903	0.000353552	0.00927488	scgn
ncbi_106035651	19	19	6	1	0	0	0.367	0.354	0.116	0.02	0	0	0.279	0.00666667	-5.38716	0.000356058	0.00932438	RAB3C
ncbi_106039968	317	325	214	60	117	178	6.296	6.234	4.255	1.224	2.426	3.715	5.595	2.455	-1.18842	0.000369432	0.00959121	STAT4
ncbi_106035151	366	137	156	87	83	89	6.588	2.383	2.791	1.603	1.572	1.693	3.92067	1.62267	-1.27273	0.000370947	0.00961398	TLR3
ncbi_106030945	17	22	43	4	5	4	0.808	0.977	2.019	0.213	0.24	0.208	1.268	0.220333	-2.5248	0.000372766	0.00964452	Ninj2
ncbi_106037700	9	2	1	19	27	20	0.205	0.044	0.023	0.442	0.64	0.477	0.0906667	0.519667	2.51894	0.000389481	0.00999114	SLITRK2
ncbi_106047762	95	143	135	50	61	54	1.414	2.053	2.007	0.762	0.946	0.844	1.82467	0.850667	-1.10097	0.000392391	0.0100323	CNTN1
ncbi_106041671	105	101	78	30	45	40	2.241	2.08	1.663	0.656	1.001	0.897	1.99467	0.851333	-1.22835	0.000406931	0.0103176	IL18R1
ncbi_106045841	17	20	20	37	84	32	0.844	0.958	0.992	1.881	4.347	1.669	0.931333	2.63233	1.49897	0.000407001	0.0103176	FMOD
ncbi_106032157	0	0	0	10	9	4	0	0	0	0.476	0.436	0.195	0.001	0.369	8.52748	0.000421181	0.0106234	RGR
ncbi_106033350	8	6	7	24	30	21	0.519	0.376	0.454	1.594	2.029	1.431	0.449667	1.68467	1.90554	0.000431265	0.0108595	Gcgr
ncbi_106038374	2	4	1	7	59	4	0.065	0.126	0.033	0.203	1.979	0.137	0.0746667	0.773	3.37193	0.000449222	0.0111808	TGM4
ncbi_106031817	8	17	30	42	46	56	0.399	0.819	1.496	2.146	2.393	2.935	0.904667	2.49133	1.46146	0.000480901	0.0118907	itgbl1
ncbi_106036265	1	3	0	16	21	7	0.021	0.06	0	0.342	0.457	0.154	0.027	0.317667	3.55648	0.000487197	0.0120266	AGTR1
ncbi_106046143	13	20	18	41	49	34	0.875	1.299	1.21	2.825	3.437	2.403	1.128	2.88833	1.35647	0.000529944	0.0129966	ELF3
ncbi_106040403	111	174	234	55	99	53	1.71	2.586	3.602	0.867	1.589	0.858	2.63267	1.10467	-1.25291	0.000531044	0.0130024	SGCG
ncbi_106040250	1667	652	1480	2677	2812	3040	88.868	33.66	78.825	146.39	156.511	171.017	67.1177	157.973	1.23491	0.000534776	0.0130725	DRAXIN
ncbi_106044484	106	238	55	43	46	38	3.879	8.402	2.01	1.611	1.754	1.46	4.76367	1.60833	-1.56651	0.000545364	0.0132882	ALDH1A1
ncbi_106032875	39	45	40	72	170	46	0.911	1.014	0.933	1.721	4.138	1.128	0.952667	2.329	1.28967	0.000569835	0.013773	OIH
ncbi_106036714	75	82	267	44	57	28	0.676	0.713	2.403	0.406	0.535	0.265	1.264	0.402	-1.65273	0.000580972	0.0139972	LRRN1
ncbi_106046916	20	19	10	52	35	37	0.905	0.829	0.452	2.408	1.65	1.758	0.728667	1.93867	1.41173	0.000585275	0.0140784	Plcd3
ncbi_106036539	142	85	127	57	42	56	14.133	8.162	12.628	5.808	4.357	5.854	11.641	5.33967	-1.12439	0.000628418	0.0149019	cmbl
ncbi_106049464	175	94	156	68	55	67	3.326	1.724	2.962	1.323	1.09	1.337	2.67067	1.25	-1.09527	0.000645313	0.0152068	PCDHAC2
ncbi_106044136	40	72	40	18	14	14	0.83	1.441	0.829	0.382	0.303	0.305	1.03333	0.33	-1.64677	0.000670716	0.0156827	CCDC36
ncbi_106040491	48	54	67	17	14	26	1.158	1.281	1.624	0.428	0.348	0.672	1.35433	0.482667	-1.48848	0.000695647	0.0160522	Panx2
ncbi_106036755	21	66	16	109	41	132	0.401	1.156	0.295	2.026	0.756	2.581	0.617333	1.78767	1.53396	0.000695871	0.0160522	CNTN4
ncbi_106049680	195	117	152	89	68	50	5.937	3.436	4.623	2.774	2.158	1.599	4.66533	2.177	-1.09964	0.000709562	0.0163123	Gsdma2
ncbi_106038209	26	30	45	45	82	78	0.733	0.817	1.268	1.3	2.411	2.311	0.939333	2.00733	1.09557	0.000764626	0.0172361	RHAG
ncbi_106034204	20	22	23	72	39	37	1.207	1.28	1.386	4.446	2.452	2.344	1.291	3.08067	1.25475	0.000773993	0.0173177	MMP1
ncbi_106031937	270	216	429	1020	646	477	15.239	11.762	24.188	58.933	38.005	28.274	17.063	41.7373	1.29047	0.00077711	0.0173616	PNLIPRP2
MSTRG.1361	8	42	10	84	29	77	0.185	0.937	0.231	1.989	0.699	1.87	0.451	1.51933	1.75224	0.000802921	0.0178324	Gm1673
ncbi_106032423	44	58	45	22	10	14	1.27	1.615	1.297	0.65	0.301	0.424	1.394	0.458333	-1.60476	0.000815745	0.018064	SLC35D3
ncbi_106029998	113	110	98	45	58	43	2.46	2.32	2.106	0.999	1.307	0.994	2.29533	1.1	-1.0612	0.000851936	0.0187004	RAPGEF4
ncbi_106030342	45	20	34	12	4	5	0.656	0.283	0.525	0.191	0.045	0.086	0.488	0.107333	-2.18478	0.000862948	0.0188422	Pcdh15
MSTRG.2147	71	59	72	39	11	13	3.158	2.508	3.228	1.817	0.503	0.611	2.96467	0.977	-1.60144	0.000896712	0.0193727	--
ncbi_106035124	46	27	40	16	3	7	2.284	1.293	1.984	0.813	0.155	0.365	1.85367	0.444333	-2.06067	0.000905633	0.0194615	SLC25A4
ncbi_106041076	140	140	243	105	37	73	3.056	2.795	5.024	2.353	0.798	1.601	3.625	1.584	-1.19441	0.000919309	0.0197088	GALNT9
ncbi_106039536	62	63	60	25	20	26	1.414	1.344	1.34	0.546	0.475	0.636	1.366	0.552333	-1.30635	0.00092013	0.0197088	Rps6ka2
ncbi_106037661	2	2	3	14	8	24	0.174	0.168	0.26	1.246	0.725	2.191	0.200667	1.38733	2.78944	0.000924178	0.0197394	Glra4
ncbi_106043254	18	6	3	0	0	0	0.277	0.089	0.046	0	0	0	0.137333	0.001	-7.10154	0.000934921	0.0199124	C4
ncbi_106033238	4	13	1	24	38	17	0.124	0.393	0.032	0.77	1.254	0.57	0.183	0.864667	2.2403	0.00103399	0.0217018	-
MSTRG.10365	2	0	4	14	12	17	0.226	0	0.451	1.618	1.412	2.015	0.225667	1.68167	2.89763	0.00105881	0.0220825	HOXD3
MSTRG.5705	143	252	112	51	88	75	1.088	1.85	0.852	0.397	0.698	0.599	1.26333	0.564667	-1.16176	0.001213	0.0246163	--
ncbi_106038813	0	4	1	20	17	6	0	0.117	0.03	0.62	0.537	0.191	0.049	0.449333	3.19693	0.00123787	0.0249863	Syt12
MSTRG.6153	18	107	78	20	6	23	1.696	9.728	7.343	1.929	0.589	2.276	6.25567	1.598	-1.9689	0.00126465	0.0254202	--
ncbi_106030265	4	3	1	12	16	17	0.088	0.064	0.022	0.27	0.367	0.393	0.058	0.343333	2.56549	0.00126999	0.0254641	KCNH8
ncbi_106040563	89	34	50	104	151	78	3.823	1.409	2.145	4.573	6.76	3.518	2.459	4.95033	1.00945	0.00130138	0.0260427	-
ncbi_106033025	28	19	23	6	4	4	0.535	0.349	0.439	0.12	0.083	0.082	0.441	0.095	-2.21478	0.00146953	0.0284655	Elavl4
ncbi_106035640	102	91	124	19	62	40	4.03	3.361	5.11	0.803	2.461	1.781	4.167	1.68167	-1.30912	0.00148011	0.0285738	KCNIP4
ncbi_106035491	21	23	17	55	45	32	0.608	0.643	0.492	1.631	1.359	0.974	0.581	1.32133	1.18538	0.00148663	0.0286629	CNTN3
ncbi_106034649	38	35	46	17	11	7	2	1.792	2.452	0.907	0.638	0.409	2.08133	0.651333	-1.67604	0.0015204	0.0291491	CA10
MSTRG.4033	1255	3451	2005	5274	7385	4303	185.519	492.17	296.087	798.104	1137.92	668.037	324.592	868.02	1.4191	0.00159811	0.0300437	--
ncbi_106044061	328	200	223	173	62	108	11.935	7.021	8.106	6.444	2.352	4.127	9.02067	4.30767	-1.06633	0.00168498	0.0312469	Gch1
ncbi_106049795	617	1562	1763	3311	4609	2440	143.36	350.058	409.033	787.046	1115.8	595.082	300.817	832.643	1.46881	0.00171263	0.031604	-
ncbi_106042125	31	14	6	2	2	1	1.028	0.448	0.199	0.068	0.069	0.035	0.558333	0.0573333	-3.28368	0.00171676	0.0316413	KLHL32
ncbi_106038873	16	40	28	46	66	59	0.178	0.671	0.519	0.756	1.189	0.961	0.456	0.968667	1.08697	0.00174299	0.0320855	ISM2
ncbi_106031928	38	21	25	6	6	8	0.595	0.317	0.391	0.096	0.098	0.131	0.434333	0.108333	-2.00333	0.00179727	0.0329637	SORCS1
ncbi_106037896	156	95	138	64	42	75	0.873	0.513	0.772	0.367	0.245	0.441	0.719333	0.351	-1.03519	0.0018018	0.0329666	CSMD2
ncbi_106040264	59	62	46	23	16	24	1.165	1.061	0.891	0.404	0.342	0.523	1.039	0.423	-1.29647	0.00183647	0.033479	GPR17
MSTRG.6418	70	53	67	33	11	25	3.231	2.325	3.119	1.68	0.576	1.287	2.89167	1.181	-1.29189	0.00186204	0.0338222	--
MSTRG.2779	23	3	10	29	38	40	2.436	0.272	1.106	3.12	4.15	4.436	1.27133	3.902	1.61787	0.00198034	0.0354157	LGI4
ncbi_106047804	17	8	16	1	2	0	2.544	1.155	2.392	0.153	0.312	0	2.03033	0.155	-3.71138	0.00198691	0.0354909	PIRT
ncbi_106042045	32	25	58	13	12	6	1.227	0.925	2.221	0.51	0.48	0.242	1.45767	0.410667	-1.82762	0.00200524	0.0356913	Gpr85
ncbi_106033657	30	19	29	57	41	53	1.283	0.784	1.236	2.492	1.825	2.38	1.101	2.23233	1.01974	0.00206506	0.0366262	TMOD2
ncbi_106040349	9	41	28	2	2	9	0.279	1.226	0.867	0.063	0.065	0.293	0.790667	0.140333	-2.49421	0.00243157	0.0416062	-
ncbi_106035436	6	2	10	21	8	46	0.55	0.177	0.915	1.969	0.764	4.425	0.547333	2.386	2.1241	0.00245027	0.0418324	FAM3D
ncbi_106029924	63	79	71	37	30	24	1.299	1.572	1.463	0.781	0.645	0.52	1.44467	0.648667	-1.15519	0.00254123	0.0428236	SLC4A3
ncbi_106037293	66	25	77	127	308	121	1.107	0.404	1.29	2.18	5.383	2.131	0.933667	3.23133	1.79115	0.00258916	0.0434644	SLC14A2
ncbi_106037144	24	22	21	47	77	25	0.677	0.599	0.621	1.357	2.264	0.741	0.632333	1.454	1.20127	0.00263693	0.0442032	BRINP1
ncbi_106042732	19	29	30	69	59	31	0.194	0.285	0.306	0.721	0.627	0.332	0.261667	0.56	1.0977	0.00265381	0.0444012	ANKRD34B
ncbi_106035994	71	82	80	43	24	36	0.841	0.937	0.947	0.522	0.296	0.448	0.908333	0.422	-1.10598	0.00271251	0.0449834	WDR25
ncbi_106041332	12	43	15	4	6	2	0.12	0.415	0.15	0.041	0.063	0.021	0.228333	0.0416667	-2.45418	0.00281337	0.0461982	Kcnd3
MSTRG.17024	13	16	15	45	25	31	1.625	1.93	1.873	5.758	3.257	4.07	1.80933	4.36167	1.26942	0.00287846	0.0469597	--
ncbi_106034676	211	135	276	73	20	11	11.14	6.825	14.556	3.945	1.101	0.61	10.8403	1.88533	-2.52352	0.00289177	0.0470749	Msantd1
MSTRG.4380	105	58	123	52	18	42	1.509	0.89	1.594	0.691	0.243	0.572	1.331	0.502	-1.40675	0.00294018	0.0476568	--
ncbi_106040412	20	33	10	48	46	43	0.649	1.137	0.417	1.484	1.74	1.53	0.734333	1.58467	1.10967	0.00297836	0.0480172	CHRNA7
ncbi_106048326	20	35	25	54	40	58	1.255	2.118	1.567	3.468	2.615	3.821	1.64667	3.30133	1.0035	0.00298523	0.0480315	Skap1
ncbi_106044181	264	78	66	51	35	59	7.961	2.267	1.983	1.56	1.093	1.853	4.07033	1.502	-1.43826	0.00299505	0.0480804	PML
