# Supplementary material for: Identification of Differentially Expressed Genes and microRNAs in the Gray and White Feather Follicles of Shitou Geese
Source: Animals (Basel). 2024 May 20;14(10):1508. doi: 10.3390/ani14101508 (PMC11117251; doi:10.3390/ani14101508)
Supplement: Supplementary file 1 [file animals-14-01508-s001.zip › Table S3.Statistical analysis of sRNA..xlsx]

## Sheet: Table S3
Table S3 Statistical analysis of sRNA.
sample	total_abundance	rRNA_abundance	snRNA_abundance	snoRNA_abundance	tRNA_abundance	exon_sense_abundance	known_mirna_abundance	novel_mirna_abundance	genome_others_abundance	unann_abundance
all	74494198	4839245 (6.5%)	349648 (0.47%)	59749 (0.08%)	1009423 (1.36%)	162748 (0.22%)	55267061 (74.19%)	50355 (0.07%)	3036561 (4.08%)	9719408 (13.05%)
G4	14280508	595031 (4.17%)	42764 (0.30%)	10618 (0.07%)	112427 (0.79%)	35680 (0.25%)	10942211 (76.62%)	9296 (0.07%)	604887 (4.24%)	1927594 (13.50%)
G5	11105176	906410 (8.16%)	18158 (0.16%)	8587 (0.08%)	181741 (1.64%)	23116 (0.21%)	7789223 (70.14%)	6171 (0.06%)	475178 (4.28%)	1696592 (15.28%)
G6	10866303	716249 (6.59%)	23838 (0.22%)	9580 (0.09%)	177169 (1.63%)	25599 (0.24%)	8208007 (75.54%)	7756 (0.07%)	490071 (4.51%)	1208034 (11.12%)
W1	12201614	1064213 (8.72%)	215812 (1.77%)	10961 (0.09%)	241523 (1.98%)	30123 (0.25%)	8691474 (71.23%)	8790 (0.07%)	494748 (4.05%)	1443970 (11.83%)
W2	13419807	610904 (4.55%)	30248 (0.23%)	11230 (0.08%)	120454 (0.90%)	25734 (0.19%)	10319454 (76.90%)	9058 (0.07%)	520573 (3.88%)	1772152 (13.21%)
W3	12620790	946438 (7.50%)	18828 (0.15%)	8773 (0.07%)	176109 (1.40%)	22496 (0.18%)	9316692 (73.82%)	9284 (0.07%)	451104 (3.57%)	1671066 (13.24%)
