# Supplementary material for: Identification of Differentially Expressed Genes and microRNAs in the Gray and White Feather Follicles of Shitou Geese
Source: Animals (Basel). 2024 May 20;14(10):1508. doi: 10.3390/ani14101508 (PMC11117251; doi:10.3390/ani14101508)
Supplement: Supplementary file 1 [file animals-14-01508-s001.zip › Table S4.Identified known and novel miRNAs in gray and white feather follicles in Shitou geese.xlsx]

## Sheet: Table 4S
Table S4 Identified known and novel miRNAs in gray and white feather follicles in Shitou geese.
ID	Length	miRNA sequence	Gray feather1 Counts	Gray feather2 Counts	Gray feather3 Counts	White feather1 Counts	White feather2 Counts	White feather3 Counts	Gray feather1 TPM	Gray feather2 TPM	Gray feather3 TPM	White feather1 TPM	White feather2 TPM	White feather3 TPM	Class	Type
miR-205-x	22	TCCTTCATTCCACCGGAGTCTG	1444422	893706	907241	961145	1205443	980216	131893	114645	110427	110473	116710	105106	known	known_mirna
miR-125-x	22	TCCCTGAGACCCTAACTTGTGA	1290927	1011918	967448	926980	1073970	1042522	117877	129810	117755	106546	103981	111787	known	known_mirna
miR-100-x	22	AACCCGTAGATCCGAACTTGTG	972859	770179	764814	816834	985552	952041	88833.3	98799.2	93091	93886.1	95420.5	102085	known	known_mirna
let-7-x	22	TGAGGTAGTAGGTTGTATAGTT	742356	518354	562693	664020	742748	671502	67785.7	66494.9	68489.4	76321.8	71912.4	72003.4	known	exist_mirna
miR-199-x	23	CCCAGTGTTCAGACTACCTGTTC	688243	511269	589226	466310	452579	482730	62844.6	65586	71719	53597.2	43818.4	51761.9	known	known_mirna
miR-203-y	22	GTGAAATGTTTAGGACCACTTG	488411	345781	379831	494911	593083	532098	44597.6	44357.1	46232	56884.6	57421.9	57055.5	known	known_mirna
miR-92-y	22	TATTGCACTTGTCCCGGCCTGT	633381	374262	416674	388577	473875	471758	57835.1	48010.7	50716.4	44662.7	45880.3	50585.4	known	known_mirna
miR-30-x	24	TGTAAACATCCTACACTCTCAGCT	378788	269842	287746	323171	393390	330114	34587.8	34615.6	35023.6	37145	38087.8	35397.3	known	known_mirna
miR-26-x	22	TTCAAGTAATCCAGGATAGGCT	356675	252793	278363	346814	403641	335646	32568.6	32428.5	33881.6	39862.5	39080.3	35990.4	known	known_mirna
miR-99-x	21	AACCCGTAGATCCGATCTTGT	285081	228540	259280	242713	291918	305575	26031.2	29317.3	31558.8	27897.2	28263.3	32766	known	known_mirna
miR-143-y	21	TGAGATGAAGCACTGTAGCTC	256051	187052	213156	240971	288263	217371	23380.4	23995.2	25944.8	27697	27909.4	23308.1	known	known_mirna
miR-181-x	23	AACATTCAACGCTGTCGGTGAGT	272504	191676	190966	205285	241984	226716	24882.8	24588.4	23243.9	23595.3	23428.7	24310.2	known	known_mirna
miR-146-x	22	TGAGAACTGAATTCCATGGACT	195465	154989	151117	183626	228316	189457	17848.2	19882.1	18393.5	21105.8	22105.4	20315	known	known_mirna
miR-200-y	23	TAATACTGCCTGGTAATGATGAT	226102	131914	151805	188805	207138	162207	20645.7	16922	18477.3	21701.1	20055	17393	known	known_mirna
miR-10-x	22	TACCCTGTAGAACCGAATTTGT	178781	139537	169093	153622	200369	203071	16324.8	17899.9	20581.5	17657.2	19399.6	21774.8	known	known_mirna
miR-27-y	21	TTCACAGTGGCTAAGTTCTGC	174717	132148	141336	171410	202109	180874	15953.7	16952.1	17203	19701.7	19568.1	19394.6	known	known_mirna
miR-100-z	23	AACCCGTAGATCCGAACTTGTGA	182708	145975	141963	141701	197740	188813	16683.4	18725.8	17279.3	16287	19145.1	20245.9	known	known_mirna
miR-125-z	23	TCCCTGAGACCCTAACTTGTGAA	166136	115479	118484	98710	135619	115836	15170.1	14813.7	14421.5	11345.6	13130.5	12420.8	known	known_mirna
miR-148-y	22	TCAGTGCATCACAGAACTTGGT	130483	100091	107047	109594	131571	124239	11914.6	12839.8	13029.5	12596.6	12738.6	13321.8	known	known_mirna
miR-191-x	22	CAACGGAATCCCAAAAGCAGCT	131405	84289	81404	107439	140156	121455	11998.8	10812.7	9908.27	12348.9	13569.8	13023.3	known	known_mirna
miR-199-y	21	ACAGTAGTCTGCACATTGGTT	131369	100601	107777	106288	104006	98834	11995.5	12905.2	13118.3	12216.6	10069.8	10597.7	known	known_mirna
miR-22-y	22	AAGCTGCCAGTTGAAGAACTGT	126167	85686	91205	107428	127632	98585	11520.5	10991.9	11101.2	12347.7	12357.2	10571	known	known_mirna
miR-363-y	22	AATTGCACGGTATCCATCTGTA	123318	79041	90302	102990	127973	110136	11260.4	10139.4	10991.3	11837.6	12390.3	11809.6	known	known_mirna
miR-23-y	21	ATCACATTGCCAGGGATTTCC	90630	69098	69452	103627	123054	110921	8275.57	8863.95	8453.51	11910.8	11914	11893.8	known	known_mirna
miR-99-z	23	AACCCGTAGATCCGATCTTGTGA	90827	68813	81253	62350	90023	89936	8293.56	8827.39	9889.89	7166.45	8715.97	9643.6	known	known_mirna
miR-31-x	22	AGGCAAGATGTTGGCATAGCTG	81203	51673	56353	67876	89442	73891	7414.78	6628.66	6859.13	7801.6	8659.72	7923.14	known	known_mirna
miR-21-x	23	TAGCTTATCAGACTGATGTTGAC	64282	50552	50257	73430	79460	66253	5869.69	6484.85	6117.14	8439.97	7693.27	7104.14	known	known_mirna
miR-72-x	22	AGGCAAGATGTTGGCATAGCTG	70994	45227	49353	59169	77602	64000	6482.58	5801.76	6007.11	6800.83	7513.38	6862.55	known	known_mirna
miR-222-y	24	AGCTACATCTGGCTACTGGGTCTC	73577	42879	52534	48112	59263	53888	6718.44	5500.56	6394.29	5529.95	5737.81	5778.27	known	known_mirna
miR-2954-y	23	CATCCCCATTCCACTCCTAGCAG	65301	44858	42283	58907	67536	50311	5962.74	5754.42	5146.57	6770.71	6538.79	5394.72	known	known_mirna
miR-128-y	21	TCACAGTGAACCGGTCTCTTT	66820	42333	45674	46411	56747	47208	6101.44	5430.51	5559.31	5334.44	5494.21	5061.99	known	known_mirna
miR-365-y	22	TAATGCCCCTAAAAATCCTTAT	50893	38879	34719	47993	56243	48631	4647.12	4987.43	4225.9	5516.27	5445.41	5214.57	known	known_mirna
miR-140-y	23	ACCACAGGGTAGAACCACGGACT	50243	34704	37758	47039	53116	49100	4587.77	4451.86	4595.8	5406.62	5142.66	5264.86	known	known_mirna
miR-24-y	20	TGGCTCAGTTCAGCAGGAAC	38068	27337	31274	37147	44334	37647	3476.05	3506.81	3806.59	4269.64	4292.39	4036.79	known	known_mirna
miR-16-x	22	TAGCAGCACGTAAATACTGGAG	34986	22855	24606	30359	35395	27127	3194.63	2931.86	2994.97	3489.43	3426.92	2908.76	known	known_mirna
miR-145-x	23	GTCCAGTTTTCCCAGGAATCCCT	31528	26514	28881	20322	29068	28398	2878.87	3401.24	3515.32	2335.79	2814.35	3045.04	known	known_mirna
miR-103-y	23	AGCAGCATTGTACAGGGCTATGA	30909	19813	25552	25883	30371	28388	2822.35	2541.63	3110.12	2974.97	2940.5	3043.97	known	known_mirna
miR-425-x	25	AATGACACGATCACTCCCGCTGAGC	39408	21076	23618	24253	29259	22947	3598.41	2703.65	2874.72	2787.62	2832.84	2460.55	known	known_mirna
miR-205-z	24	TCCTTCATTCCACCGGAGTCTGTT	34075	21638	22247	23312	30435	24107	3111.44	2775.74	2707.84	2679.46	2946.7	2584.93	known	known_mirna
miR-107-z	23	AGCAGCATTGTACAGGGCTATGA	29630	18828	24348	24642	28969	27179	2705.56	2415.27	2963.57	2832.33	2804.76	2914.33	known	known_mirna
miR-101-y	21	GTACAGTACTGTGATAACTGA	25648	16342	16140	26203	26151	21052	2341.96	2096.37	1964.52	3011.75	2531.92	2257.35	known	known_mirna
miR-126-y	22	TCGTACCGTGAGTAATAATGCG	22368	17082	19617	22763	24369	23990	2042.46	2191.29	2387.73	2616.36	2359.39	2572.38	known	known_mirna
miR-1559-x	22	TTCGATGCTTGTATGCTACTCC	22297	15321	19127	21477	25296	19451	2035.98	1965.39	2328.09	2468.55	2449.14	2085.68	known	known_mirna
miR-125-y	22	ACAAGTCAGGCTCTTGGGACCT	22395	16428	19445	17045	22705	21081	2044.92	2107.4	2366.79	1959.14	2198.28	2260.46	known	known_mirna
miR-2478-z	18	ATCCCACTCCTGACACCA	24187	15105	16419	15902	24034	18159	2208.55	1937.68	1998.48	1827.76	2326.96	1947.14	known	known_mirna
miR-204-x	22	TTCCCTTTGTCATCCTATGCCT	45041	35671	25915	1122	1506	992	4112.77	4575.91	3154.3	128.962	145.81	106.37	known	known_mirna
miR-214-y	22	ACAGCAGGCACAGACAGGCAGT	23301	18250	20740	14724	16697	14972	2127.65	2341.13	2524.42	1692.36	1616.59	1605.41	known	known_mirna
miR-211-z	22	TTCCCTTTGTCATCCTATGCCT	43932	34829	25235	1041	1400	944	4011.5	4467.89	3071.53	119.651	135.547	101.223	known	known_mirna
miR-130-x	22	CCTCTTTCCCTGTTGCACTACT	24480	15141	16708	15057	18723	15538	2235.31	1942.3	2033.65	1730.64	1812.75	1666.1	known	known_mirna
miR-10174-y	23	ATCACATTGCCAGGGATTACCAC	16553	13009	12532	19249	21683	19042	1511.48	1668.81	1525.36	2212.46	2099.33	2041.82	known	known_mirna
miR-3968-z	18	ATCCCACTCCTGACACCA	17040	10666	11392	10817	16830	13324	1555.95	1368.24	1386.6	1243.3	1629.47	1428.7	known	known_mirna
miR-193-x	22	TGGGTCTTTGCGGGCGAGATGA	13824	9628	10906	12724	15458	13865	1262.29	1235.09	1327.45	1462.48	1496.63	1486.71	known	known_mirna
miR-126-x	21	CATTATTACTTTTGGTACGCG	12621	9395	10271	11427	12039	12076	1152.44	1205.2	1250.16	1313.41	1165.61	1294.88	known	known_mirna
miR-150-x	22	TCTCCCAACCCCTGTACCAGCG	14734	8659	10772	11245	11432	10549	1345.39	1110.78	1311.14	1292.49	1106.84	1131.14	known	known_mirna
miR-181-y	22	ACCATCGACCGTTGATTGTACC	13759	9992	10594	10390	10443	10914	1256.36	1281.78	1289.47	1194.22	1011.08	1170.28	known	known_mirna
miR-200-x	22	CATCTTACTGGGCAGCATTGGA	14275	9317	9350	10383	11784	10225	1303.47	1195.19	1138.06	1193.41	1140.92	1096.4	known	known_mirna
let-7-y	22	CTATACAGTCTACTGTCTTCCT	13840	8959	9533	9781	11698	9903	1263.75	1149.27	1160.33	1124.22	1132.59	1061.87	known	exist_mirna
miR-20-x	23	TAAAGTGCTTATAGTGCAGGTAG	12437	7365	8670	9946	11528	10031	1135.64	944.789	1055.29	1143.18	1116.13	1075.6	known	known_mirna
miR-1552-y	22	CGCTAGCTGCTCTGCACTAACT	11131	6658	7897	7911	9982	8185	1016.39	854.094	961.201	909.283	966.451	877.656	known	known_mirna
miR-30-y	22	CTTTCAGTCGGATGTTTACAGC	9190	6573	6750	8746	10705	9151	839.154	843.19	821.591	1005.26	1036.45	981.238	known	known_mirna
miR-23-z	24	ATCACATTGCCAGGGATTACCACT	8998	6571	7280	8629	9673	9444	821.622	842.934	886.101	991.809	936.534	1012.66	known	known_mirna
miR-221-y	23	AGCTACATTGTCTGCTGGGTTTC	8810	6131	7071	7560	9697	9832	804.456	786.49	860.663	868.939	938.857	1054.26	known	known_mirna
miR-451-x	21	AAACCGTTACCATTACTGAGA	1989	3920	3301	13644	15544	7863	181.619	502.861	401.789	1568.23	1504.96	843.129	known	known_mirna
miR-130-y	22	CAGTGCAATAATGAAAGGGCGT	9284	5018	6470	7011	8785	7553	847.737	643.713	787.51	805.838	850.558	809.888	known	known_mirna
miR-146-y	22	GTCCATGGTATTCAGTTCTCTA	8636	6150	6035	6472	7794	6996	788.567	788.927	734.563	743.885	754.61	750.163	known	known_mirna
miR-184-y	22	TGGACGGAGAACTGATAAGGGT	5122	3998	8478	5219	11542	6502	467.698	512.867	1031.92	599.867	1117.49	697.192	known	known_mirna
miR-144-y	22	TACAGTATAGATGATGTACTCT	2862	5134	3333	8110	13629	5997	261.334	658.594	405.684	932.156	1319.55	643.043	known	known_mirna
miR-210-x	22	AGCCACTGACTAACGCACATTG	7885	5181	4687	6262	8229	5585	719.992	664.623	570.489	719.748	796.727	598.865	known	known_mirna
miR-456-y	22	CAGGCTGGTTAGATGGTTGTCT	6967	4379	5040	4719	5716	5566	636.168	561.742	613.455	542.397	553.419	596.828	known	known_mirna
miR-455-x	22	TATGTGCCCTTGGACTACATCG	5829	4086	4459	4794	5578	5073	532.255	524.156	542.737	551.018	540.058	543.965	known	known_mirna
let-7-z	23	TGAGGTAGTAGGTTGTATAGTTA	4817	3465	3726	4447	5066	4825	439.848	444.493	453.518	511.134	490.487	517.372	known	exist_mirna
miR-7977-z	18	TTCCCGGCCAATGCACCA	4942	3724	4468	3822	4601	4392	451.262	477.718	543.833	439.297	445.466	470.943	known	known_mirna
miR-141-y	21	TAACACTGTCTGGTAACGATG	4499	3234	3333	4430	4492	4682	410.811	414.86	405.684	509.18	434.913	502.039	known	known_mirna
miR-10400-x	19	GCGGCGGCGACTCTGGACG	3271	2555	4139	7151	3041	2994	298.68	327.758	503.788	821.929	294.428	321.039	known	known_mirna
miR-106-x	23	AAAAGTGCTTACAGTGCAGGTAG	4562	2622	3472	3469	4324	3779	416.564	336.353	422.602	398.724	418.647	405.212	known	known_mirna
miR-107-y	22	AGCAGCATTGTACAGGGCTATC	4037	2981	3384	3430	4177	3741	368.625	382.405	411.891	394.241	404.414	401.138	known	known_mirna
miR-429-y	22	TAATACTGTCTGGTAATGCCGT	4335	2598	3043	3786	4537	3374	395.836	333.274	370.386	435.159	439.269	361.785	known	known_mirna
miR-17-x	23	CAAAGTGCTTACAGTGCAGGTAG	3932	2408	3048	3361	4018	3570	359.037	308.9	370.994	386.31	389.02	382.802	known	known_mirna
miR-143-x	21	GGTGCAGTGCTGCATCTCTGG	4418	2730	2949	3357	3926	2903	403.415	350.207	358.944	385.85	380.113	311.281	known	known_mirna
miR-2954-x	24	TGCTGAGAGGGCTTGGGGAGAGGA	4523	2745	3341	3149	3382	2916	413.002	352.131	406.657	361.943	327.443	312.675	known	known_mirna
miR-2188-x	22	AAGGTCCAACCTCACATGTCCT	1074	2364	1870	4740	6905	3026	98.0687	303.256	227.611	544.811	668.538	324.47	known	known_mirna
miR-27-x	23	AGGGCTTAGCCCACCTGTGAACA	4353	2433	2912	3016	3237	2991	397.479	312.107	354.441	346.656	313.404	320.717	known	known_mirna
miR-1260-z	18	ATCCCACCGCTGCCACCA	3925	2581	2955	2148	3119	2395	358.398	331.093	359.674	246.889	301.98	256.81	known	known_mirna
miR-103-z	22	AGCAGCATTGTACAGGGCTATC	2826	2031	2283	2254	2843	2592	258.047	260.538	277.88	259.073	275.257	277.933	known	known_mirna
miR-455-y	22	TGCAGTCCATGGGCATATACAC	2200	2148	2004	2232	2582	2542	200.886	275.547	243.921	256.544	249.988	272.572	known	known_mirna
miR-106-z	23	CAAAGTGCTTACAGTGCAGGTAG	2470	1614	1892	2108	2648	2438	225.54	207.045	230.289	242.292	256.378	261.42	known	known_mirna
miR-10955-z	18	TCCCCGTACGGGCCACCA	3026	1658	2373	1989	2127	1876	276.309	212.69	288.835	228.614	205.935	201.159	known	known_mirna
miR-2779-z	18	TTCCGGCTCGAAGGACCA	2526	1660	1982	2051	2284	1594	230.653	212.946	241.244	235.74	221.135	170.92	known	known_mirna
miR-5119-z	18	TCACATCCTGGGGCTGGA	43	3912	1360	3320	2	3216	3.9264	501.835	165.535	381.598	0.1936	344.843	known	known_mirna
miR-9993-y	18	ATCTCGGTGGGACCTCCA	2028	1435	1760	1601	1837	1604	185.18	184.083	214.222	184.017	177.857	171.993	known	known_mirna
miR-92-z	23	ATTGCACTTGTCCCGGCCTGTGT	2349	1337	1667	1262	1549	1719	214.491	171.512	202.903	145.053	149.973	184.324	known	known_mirna
miR-23-x	22	GGGGTTCCTGGCGATGCGATTT	2450	1441	1513	1414	1596	1388	223.714	184.853	184.158	162.524	154.524	148.832	known	known_mirna
miR-221-x	22	ACCTGGCATACAATGTAGATTT	1773	1274	1453	1606	1795	1889	161.895	163.43	176.855	184.592	173.791	202.553	known	known_mirna
miR-15-x	23	TAGCAGCACATAATGGTTTGTGT	1969	1393	1360	1684	1860	1473	179.793	178.695	165.535	193.557	180.084	157.946	known	known_mirna
miR-7550-x	18	TTCCGGCTCGAAGGACCA	2031	1355	1550	1479	1866	1323	185.454	173.821	188.662	169.995	180.665	141.862	known	known_mirna
miR-133-z	23	TTTGGTCCCCTTCAACCAGCTGT	1181	1911	2173	1352	1445	1497	107.839	245.145	264.492	155.398	139.904	160.519	known	known_mirna
miR-425-y	22	CATCGGGGATGTCGTGTCTGTC	2053	1104	1261	1499	1638	1502	187.463	141.622	153.485	172.294	158.59	161.055	known	known_mirna
miR-142-x	20	CCCATAAAGTAGAAAGCACT	982	1313	1378	1666	1702	1701	89.668	168.433	167.726	191.488	164.787	182.394	known	known_mirna
miR-24-z	23	TGGCTCAGTTCAGCAGGAACAGA	1578	1029	1166	1488	1736	1569	144.09	132.001	141.922	171.029	168.078	168.24	known	known_mirna
miR-148-x	22	AAAGTTCTGTGACACTCCGACT	1922	1266	1540	1065	1358	1084	175.501	162.404	187.445	122.41	131.481	116.234	known	known_mirna
miR-1552-x	24	TTAGTGCGCAGTAAGCTAGGGTGT	1425	1063	1183	1299	1750	1383	130.119	136.363	143.992	149.306	169.434	148.296	known	known_mirna
miR-19-y	21	TGTGCAAATCCATGCAAAACT	1389	1123	1215	1405	1385	1381	126.832	144.059	147.886	161.489	134.095	148.081	known	known_mirna
miR-11202-x	18	TTCCGGCTCGAAGGACCA	1651	1121	1335	1221	1436	1073	150.756	143.803	162.493	140.341	139.033	115.055	known	known_mirna
miR-365-x	23	AGGGACTTTCAGGGGCAGCTGTG	1752	1258	1156	1188	1396	968	159.978	161.377	140.705	136.548	135.16	103.796	known	known_mirna
miR-221-z	22	AGCTACATTGTCTGCTGGGTTT	1311	898	1004	1102	1509	1350	119.71	115.196	122.204	126.663	146.1	144.757	known	known_mirna
miR-21-y	22	AACAACAGTCGGTAGGCTGTCT	1396	865	815	1462	1463	1162	127.471	110.963	99.1996	168.041	141.647	124.598	known	known_mirna
miR-4454-z	18	ATCCGAGTCACGGCACCA	1223	1025	1165	1134	1464	1108	111.674	131.488	141.801	130.341	141.744	118.808	known	known_mirna
miR-1451-x	22	TCGCACAGGAGCAAGTTACCGC	1401	898	956	1167	1489	1163	127.928	115.196	116.362	134.134	144.164	124.705	known	known_mirna
miR-9226-x	20	AGGTCCCTGTTCGGGCGCCA	1400	914	1066	1306	1440	913	127.836	117.249	129.751	150.11	139.42	97.8986	known	known_mirna
miR-454-y	25	TAGTGCAATATTGCTTATAGGGTCT	1285	1038	1305	966	1137	1278	117.335	133.156	158.841	111.031	110.084	137.037	known	known_mirna
miR-9995-y	18	ATCTCGGTGGAACCTCCA	1353	1000	1157	1149	1281	1037	123.545	128.281	140.827	132.065	124.026	111.195	known	known_mirna
miR-1386-z	18	CTCCTGCCTGGCTCGCCA	1407	857	1173	911	1166	1057	128.476	109.937	142.774	104.71	112.891	113.339	known	known_mirna
miR-193-y	22	AACTGGCCCACAAAGTCCCGCT	1096	955	1014	1137	1430	934	100.078	122.508	123.421	130.686	138.452	100.15	known	known_mirna
miR-145-y	21	ATTCCTGGAAATACTGTTCTT	1064	850	868	1132	1489	1103	97.1556	109.039	105.651	130.111	144.164	118.272	known	known_mirna
miR-1662-x	22	TTGACATCATCATACTTGGGAT	1090	804	848	1387	1346	983	99.5297	103.138	103.216	159.42	130.319	105.404	known	known_mirna
miR-1388-x	22	AGGACTGTCTAACCTGAGAATG	316	835	1346	1143	1379	1267	28.8545	107.115	163.831	131.375	133.514	135.857	known	known_mirna
miR-15-y	22	CAGACCATTCTGGGCTGCCTCA	1786	880	1124	806	835	821	163.083	112.887	136.81	92.6409	80.8442	88.0337	known	known_mirna
miR-352-x	22	AGGACTGTCTAACCTGAGAATG	304	818	1322	1133	1361	1254	27.7587	104.934	160.91	130.226	131.771	134.463	known	known_mirna
miR-205-y	21	GATTTCAGTGGAGTGAAGCAC	1031	839	942	942	1128	976	94.1423	107.628	114.658	108.273	109.212	104.654	known	known_mirna
miR-17-y	23	CTGCAGTGAAGGCACTTGTAGCT	1154	651	726	1007	1142	1075	105.374	83.5109	88.3667	115.744	110.568	115.269	known	known_mirna
miR-1-z	22	TGGAATGTAAAGAAGTATGTAT	434	1065	1084	968	1088	1041	39.6292	136.619	131.941	111.261	105.34	111.624	known	known_mirna
miR-106-y	23	ACTGCAGTATAAGCACTTCTGGC	1124	698	827	804	1035	853	102.634	89.5401	100.66	92.411	100.208	91.465	known	known_mirna
miR-2970-x	22	GACAGTCAGCAGTTGGTCTGGT	1279	600	745	891	831	752	116.788	76.9685	90.6793	102.411	80.4569	80.635	known	known_mirna
miR-210-y	22	CTGTGCGTGTGACAGCGGCTAA	808	619	572	887	1153	962	73.7798	79.4059	69.6223	101.951	111.633	103.153	known	known_mirna
miR-2131-x	24	ATGCAGAAGTGCACGGAAACAGCT	898	648	876	823	886	828	81.9978	83.126	106.624	94.5948	85.782	88.7843	known	known_mirna
miR-9277-z	18	ATCCTGCCGACTACGCCA	1046	779	897	660	848	634	95.512	99.9308	109.18	75.8598	82.1028	67.9822	known	known_mirna
miR-219-z	23	CACAAGAATTGCGTTTGGACAAT	819	743	632	802	957	816	74.7842	95.3127	76.9253	92.1811	92.6561	87.4975	known	known_mirna
miR-9-z	23	TCTTTGGTTATCTAGCTGTATGA	1066	713	752	991	596	595	97.3382	91.4643	91.5314	113.905	57.7043	63.8003	known	known_mirna
miR-92-x	23	GGGTGGGGATTTGTTGCATTACT	1062	691	707	670	796	674	96.973	88.6421	86.0541	77.0092	77.0682	72.2713	known	known_mirna
miR-363-x	22	GTGGATCACGATGCAATTTTGA	966	632	650	712	792	741	88.207	81.0735	79.1162	81.8366	76.6809	79.4555	known	known_mirna
miR-182-x	24	TTTGGCAATGGTAGAACTCACACT	836	628	611	662	1043	635	76.3365	80.5604	74.3692	76.0896	100.983	68.0894	known	known_mirna
miR-26-y	22	CCTGTTCTGGGTTACTTGGCTC	933	668	497	695	773	812	85.1938	85.6916	60.4935	79.8826	74.8414	87.0686	known	known_mirna
miR-203-x	22	AGTGGTTCTTAACAGTTCAACA	814	604	558	848	854	680	74.3277	77.4817	67.9182	97.4683	82.6837	72.9146	known	known_mirna
miR-11980-z	19	AGGGAACGGGCTTGGCGGA	737	909	616	585	1141	344	67.2967	116.607	74.9778	67.2393	110.471	36.8862	known	known_mirna
miR-140-x	22	CAGTGGTTTTACCCTATGGTAG	881	592	624	726	840	656	80.4455	75.9423	75.9516	83.4457	81.3283	70.3412	known	known_mirna
miR-212-x	23	ACCTTGGCTCTAGACTGCTTACT	814	553	558	871	659	808	74.3277	70.9393	67.9182	100.112	63.804	86.6397	known	known_mirna
miR-235-y	20	TATTGCACTCGTCCCGGCCT	988	558	723	608	641	614	90.2159	71.5807	88.0016	69.8829	62.0612	65.8376	known	known_mirna
miR-148-z	24	TCAGTGCACTACAGAACTTTGTTT	823	573	668	572	753	720	75.1495	73.5049	81.3071	65.7451	72.905	77.2037	known	known_mirna
miR-7-x	24	TGGAAGACTAGTGATTTTGTTGTT	1060	567	617	605	552	619	96.7903	72.7353	75.0995	69.5381	53.4443	66.3738	known	known_mirna
miR-33-y	21	CAATGCCCCTGCCATGCAGCC	858	533	599	422	615	565	78.3454	68.3737	72.9086	48.5043	59.5439	60.5835	known	known_mirna
miR-12321-x	19	GGGCTGGGCCGGTCGGGCT	797	578	680	518	660	349	72.7754	74.1463	82.7677	59.5384	63.9008	37.4224	known	known_mirna
miR-10-y	22	ACAGATTCGATTCTAGGGGAAT	583	446	480	550	694	601	53.2347	57.2133	58.4243	63.2165	67.1926	64.4437	known	known_mirna
miR-183-x	23	TATGGCACTGGTAGAATTCACTG	543	472	360	683	661	543	49.5822	60.5486	43.8182	78.5034	63.9976	58.2245	known	known_mirna
miR-210-z	20	CTGTGCGTGTGACAGCGGCT	547	471	476	535	706	514	49.9475	60.4203	57.9374	61.4924	68.3545	55.1149	known	known_mirna
miR-9-y	22	TAAAGCTAGAGAACCGAATGTA	769	436	458	649	336	411	70.2186	55.9305	55.7465	74.5954	32.5313	44.0705	known	known_mirna
miR-6412-z	18	AACCATCCTCTGCTACCA	575	441	575	397	568	423	52.5042	56.5719	69.9874	45.6308	54.9934	45.3572	known	known_mirna
miR-1454-z	24	GTACAGTGATGAGACTTTGGCTCC	444	428	377	529	718	400	40.5424	54.9042	45.8874	60.8028	69.5163	42.891	known	known_mirna
bantam-y	22	TGAGATCATTGTGAAAGCTAAT	0	579	616	521	522	630	0.01	74.2746	74.9778	59.8832	50.5397	67.5533	known	exist_mirna
miR-196-x	22	TAGGTAGTTTCATGTTGTTGGG	930	509	552	264	272	330	84.9198	65.295	67.1879	30.3439	26.3349	35.385	known	known_mirna
miR-99-y	23	CAAGCTCGCTTCTATGGGTCTGT	603	431	452	430	486	444	55.0609	55.2891	55.0162	49.4238	47.0542	47.609	known	known_mirna
miR-18-x	23	TAAGGTGCATCTAGTGCAGATAG	506	357	403	437	573	443	46.2037	45.7963	49.052	50.2284	55.4775	47.5017	known	known_mirna
miR-11987-z	21	AGAGGAAACTCTGGTGGAGGT	494	531	467	348	637	228	45.1079	68.1171	56.842	39.9988	61.6739	24.4478	known	known_mirna
miR-1-y	23	TGGAATGTAAAGAAGTATGTATT	363	493	566	378	407	412	33.1461	63.2425	68.892	43.447	39.4055	44.1777	known	known_mirna
miR-30-z	24	TGTAAACATCCACGACTGGAAGCT	615	408	486	187	369	420	56.1567	52.3386	59.1546	21.4936	35.7263	45.0355	known	known_mirna
miR-1388-y	23	ATCTCAGGTTCGTCAGCCCATGT	311	221	482	397	509	416	28.3979	28.3501	58.6677	45.6308	49.2811	44.6066	known	known_mirna
miR-1335-z	18	CGGCTGAGGTGGGATCCC	212	487	257	381	776	186	19.3581	62.4728	31.2813	43.7918	75.1318	19.9443	known	known_mirna
miR-191-y	21	CTGCCCTGGGATTTCGTTACC	532	292	379	284	374	414	48.5778	37.458	46.1308	32.6427	36.2104	44.3921	known	known_mirna
miR-490-y	23	CAACCTGGAGGACTCCATGCTGT	269	278	260	353	712	395	24.5628	35.6621	31.6465	40.5735	68.9354	42.3548	known	known_mirna
miR-26-z	25	TTCAAGTAATCCAGGATAGGCTTTT	428	251	310	432	431	376	39.0814	32.1985	37.7323	49.6537	41.7291	40.3175	known	known_mirna
miR-29-y	22	TAGCACCATTTGAAATCGGTTA	178	313	414	406	508	405	16.2535	40.1519	50.3909	46.6653	49.1842	43.4271	known	known_mirna
miR-460-x	22	CCTGCATTGTACACACTGTGTG	461	411	317	335	297	361	42.0947	52.7234	38.5844	38.5046	28.7554	38.7091	known	known_mirna
miR-222-x	23	CGCTCAGTAGTCAGTGTAGATTC	442	273	337	282	352	404	40.3597	35.0207	41.0187	32.4128	34.0804	43.3199	known	known_mirna
miR-735-x	20	GGCTGGTCCGAAGGTAGTGG	255	313	229	388	411	381	23.2845	40.1519	27.8732	44.5963	39.7928	40.8536	known	known_mirna
miR-187-z	23	TCGTGTCTTGTGTTGCAGCCAGT	323	254	299	331	460	261	29.4937	32.5833	36.3935	38.0448	44.5369	27.9863	known	known_mirna
miR-6240-z	19	AAAGCATCGCGAAGGCCCG	358	222	360	412	269	266	32.6896	28.4784	43.8182	47.3549	26.0444	28.5225	known	known_mirna
miR-19-z	21	TGTGCAAATCTATGCAAAACT	311	318	277	318	312	313	28.3979	40.7933	33.7157	36.5506	30.2076	33.5622	known	known_mirna
miR-11588-y	23	TCCTGGATTCGCTGCTGCTGTTT	352	294	279	257	334	311	32.1417	37.7146	33.9591	29.5393	32.3377	33.3477	known	known_mirna
miR-223-y	21	TGTCAGTTTGTCAAATACCCC	212	224	220	379	451	275	19.3581	28.7349	26.7778	43.5619	43.6655	29.4875	known	known_mirna
miR-429-z	23	TAATACTGTCTGGTAATGCCGTT	360	189	236	302	356	250	32.8722	24.2451	28.7253	34.7116	34.4677	26.8068	known	known_mirna
miR-6238-z	18	AGTCAGCGGAGGAAAAGA	338	254	298	340	245	183	30.8633	32.5833	36.2717	39.0793	23.7207	19.6226	known	known_mirna
miR-151-x	21	TCGAGGAGCTCACAGTCTAGT	48	332	564	233	232	240	4.383	42.5893	68.6485	26.7808	22.4621	25.7346	known	known_mirna
miR-18-y	23	ACTGCCCTAAGTGCTCCTTCTGG	354	242	272	209	314	250	32.3243	31.044	33.1071	24.0223	30.4013	26.8068	known	known_mirna
miR-219-y	22	AGAATTGTGTCTGGACATCTGT	590	306	281	160	113	119	53.8739	39.2539	34.2025	18.3902	10.9406	12.7601	known	known_mirna
miR-187-y	22	TCGTGTCTTGTGTTGCAGCCAG	285	254	221	237	332	224	26.0238	32.5833	26.8995	27.2406	32.144	24.0189	known	known_mirna
miR-4508-z	19	GCGGGGCTGGGCGCGCGCC	297	247	269	208	286	242	27.1196	31.6854	32.7419	23.9073	27.6903	25.949	known	known_mirna
miR-214-z	23	ACAGCAGGCACAGACAGGCAGAA	357	282	289	177	209	211	32.5983	36.1752	35.1763	20.3442	20.2352	22.625	known	known_mirna
miR-4286-z	18	ACCCCACTCCTGGTACCA	322	258	212	209	282	238	29.4023	33.0965	25.8041	24.0223	27.3031	25.5201	known	known_mirna
miR-2970-y	22	CAGATCACCTCTTGGCTGTGGG	348	173	207	307	231	241	31.7764	22.1926	25.1955	35.2863	22.3653	25.8418	known	known_mirna
miR-378-y	22	ACTGGACTTGGAGTCAGAAGGC	42	316	341	243	227	293	3.8351	40.5368	41.5056	27.9302	21.978	31.4176	known	known_mirna
miR-2184-x	22	AACAGTAAGAGTTGATGTGCGG	183	152	210	202	425	221	16.71	19.4987	25.5606	23.2177	41.1482	23.6973	known	known_mirna
miR-5108-z	20	GGGTAGAGCACTGGATGGAT	3	308	171	440	0	398	0.2739	39.5105	20.8136	50.5732	0.01	42.6765	known	known_mirna
miR-338-x	21	AACAATATCCTGGTGCTGAGT	221	163	165	211	291	259	20.1799	20.9098	20.0833	24.2521	28.1744	27.7719	known	known_mirna
miR-132-x	22	ACCGTGGCTTTAGATTGTTACT	250	161	187	251	264	195	22.8279	20.6532	22.7611	28.8497	25.5603	20.9093	known	known_mirna
miR-1329-x	22	TACAGTGATCAGGTTACGATGG	220	159	166	239	241	261	20.0886	20.3967	20.2051	27.4704	23.3335	27.9863	known	known_mirna
miR-28-z	21	TCGAGGAGCTCACAGTCTAGT	32	263	451	165	185	180	2.922	33.7379	54.8945	18.9649	17.9116	19.3009	known	known_mirna
miR-34-x	23	AGGCAGTGTAGTTAGCTGATTGC	173	176	391	196	173	138	15.7969	22.5774	47.5914	22.5281	16.7498	14.7974	known	known_mirna
miR-726-y	21	CTCACTACTAGCGGAACTCGG	198	161	158	249	239	235	18.0797	20.6532	19.2313	28.6198	23.1398	25.1984	known	known_mirna
miR-2188-y	22	ATATATGTGGTCAGACCTATCT	89	148	90	252	431	216	8.1267	18.9856	10.9546	28.9646	41.7291	23.1611	known	known_mirna
miR-129-x	21	CTTTTTGCGGTCTGGGCTTGC	273	170	192	179	192	206	24.9281	21.8077	23.3697	20.5741	18.5893	22.0888	known	known_mirna
miR-27-z	21	TTCACAGTGGCTAAGTTCTTC	134	168	179	199	261	250	12.2358	21.5512	21.7874	22.8729	25.2699	26.8068	known	known_mirna
miR-1306-y	21	GACGTTGGCTCTGGTGGTGAT	289	158	169	215	170	186	26.3891	20.2684	20.5702	24.7119	16.4593	19.9443	known	known_mirna
miR-514-y	21	ATTGACACTTCTGTGAGTAGA	0	313	782	21	31	37	0.01	40.1519	95.1829	2.4137	3.0014	3.9674	known	known_mirna
miR-132-y	22	TAACAGTCTACAGCCATGGTCG	202	172	131	226	256	194	18.445	22.0643	15.945	25.9762	24.7858	20.8021	known	known_mirna
miR-1416-x	22	TCCTTAACTCATGCCGCTGTGC	213	139	179	192	230	195	19.4494	17.831	21.7874	22.0683	22.2685	20.9093	known	known_mirna
miR-10926-z	18	ATCCCAGCGGTGCCTCCA	222	141	206	165	206	199	20.2712	18.0876	25.0738	18.9649	19.9448	21.3382	known	known_mirna
miR-1338-y	22	ATCTCAGGTTCGTCAGCCCATG	167	93	224	157	253	200	15.249	11.9301	27.2647	18.0454	24.4953	21.4455	known	known_mirna
miR-128-x	23	CGGGGCCGTAACACTGTCTGAGA	244	160	187	191	173	136	22.28	20.5249	22.7611	21.9534	16.7498	14.5829	known	known_mirna
miR-204-y	21	GCTGGGACGGTGAAGGGAGGC	383	355	313	10	3	9	34.9724	45.5397	38.0975	1.1494	0.2905	0.965	known	known_mirna
miR-371-x	21	ACTCAAACTGTGGGGGCACTT	26	4	18	964	46	9	2.3741	0.5131	2.1909	110.801	4.4537	0.965	known	known_mirna
miR-338-y	23	TCCAGCATCAGTGATTTTGTTGA	161	156	100	170	268	192	14.7012	20.0118	12.1717	19.5396	25.9476	20.5877	known	known_mirna
miR-301-x	22	GCTCTGACAATGTTGCACTACT	231	145	169	137	227	136	21.093	18.6007	20.5702	15.7466	21.978	14.5829	known	known_mirna
miR-218-x	21	TTGTGCTTGATCTAACCATGT	191	174	152	179	202	143	17.4405	22.3209	18.501	20.5741	19.5575	15.3335	known	known_mirna
miR-1246-z	22	CAATGGATTTTTGGAGCAGGGA	88	10	37	826	62	13	8.0354	1.2828	4.5035	94.9396	6.0028	1.394	known	known_mirna
miR-122-x	22	TGGAGTGTGACAATGGTGTTTG	212	229	96	75	233	190	19.3581	29.3763	11.6849	8.6204	22.5589	20.3732	known	known_mirna
miR-454-x	23	ACCCTATCAATATTGCCTCTGCT	213	159	172	138	177	155	19.4494	20.3967	20.9354	15.8616	17.137	16.6202	known	known_mirna
miR-32-x	22	TATTGCACATTACTAAGTTGCA	203	107	152	174	193	178	18.5363	13.7261	18.501	19.9994	18.6861	19.0865	known	known_mirna
miR-6651-x	22	CACCAGGTTGCCTAAGGAGGGG	160	106	137	116	357	123	14.6099	13.5978	16.6753	13.3329	34.5645	13.189	known	known_mirna
miR-214-x	22	TGCCTGTCTACACTTGCTGTGC	151	143	180	166	162	177	13.7881	18.3442	21.9091	19.0799	15.6847	18.9792	known	known_mirna
miR-187-x	22	GCTACAACACAGGACATGGGAG	160	143	151	185	193	126	14.6099	18.3442	18.3793	21.2637	18.6861	13.5107	known	known_mirna
miR-301-y	23	CAGTGCAATAGTATTGTCAAAGC	201	135	122	143	181	152	18.3536	17.3179	14.8495	16.4363	17.5243	16.2986	known	known_mirna
miR-1451-y	20	AGTAACTTGCTCCTGTGAGA	180	139	149	160	162	135	16.4361	17.831	18.1359	18.3902	15.6847	14.4757	known	known_mirna
miR-202-x	21	TTCCTATGCATATACTTCTTT	0	189	646	23	28	29	0.01	24.2451	78.6293	2.6436	2.7109	3.1096	known	known_mirna
miR-9270-z	18	GGAAGGGACGGGCGATGG	169	184	138	186	131	71	15.4317	23.6037	16.797	21.3787	12.6833	7.6131	known	known_mirna
miR-22-x	21	AGTTCTTCAGTGGCAAGCTTT	160	124	142	164	162	115	14.6099	15.9068	17.2838	18.85	15.6847	12.3311	known	known_mirna
miR-200-z	22	TAATACTGCCTGGTAATGATGT	247	116	92	145	135	124	22.554	14.8806	11.198	16.6662	13.0706	13.2962	known	known_mirna
miR-199-z	23	CCCAGTGTTCAGACTACGTGTTC	190	153	192	73	113	133	17.3492	19.627	23.3697	8.3905	10.9406	14.2612	known	known_mirna
miR-3074-x	23	TGTTCCTGCTGAACTGAGCCAGT	161	117	109	160	162	138	14.7012	15.0089	13.2672	18.3902	15.6847	14.7974	known	known_mirna
miR-458-y	22	ATAGCTCTTTGAATGGTACTGC	96	128	97	131	197	179	8.7659	16.42	11.8066	15.057	19.0734	19.1937	known	known_mirna
miR-6131-z	20	GGCTGGTCCGATGGCAGTGG	55	157	80	207	153	152	5.0221	20.1401	9.7374	23.7924	14.8134	16.2986	known	known_mirna
miR-144-x	23	GGATATCATCGTATACTGTAAGT	45	98	87	159	247	129	4.109	12.5715	10.5894	18.2753	23.9144	13.8323	known	known_mirna
miR-11590-x	22	TTCCAGTCCATGTACCATCAGT	149	92	118	151	91	142	13.6054	11.8018	14.3626	17.3558	8.8106	15.2263	known	known_mirna
miR-5100-z	22	TCGAATCCCAGCGGTGCCTCCA	159	101	111	104	142	87	14.5185	12.9564	13.5106	11.9537	13.7484	9.3288	known	known_mirna
miR-129-y	22	AAGCCCTTACCCCAAAAAGCAT	157	106	114	123	101	102	14.3359	13.5978	13.8758	14.1375	9.7788	10.9372	known	known_mirna
miR-135-x	23	TATGGCTTTTTATTCCTATGTGA	192	114	122	109	113	52	17.5318	14.624	14.8495	12.5284	10.9406	5.5758	known	known_mirna
miR-4492-z	19	GCGGGGCTGGGCGCGCGCC	114	95	141	102	112	109	10.4095	12.1867	17.1621	11.7238	10.8438	11.6878	known	known_mirna
miR-486-x	22	TCCTGTACTGAGCTGCCCCGAG	28	154	136	111	99	131	2.5567	19.7553	16.5535	12.7582	9.5851	14.0468	known	known_mirna
miR-2137-z	18	CGGCGGGAGCCCCGGGGA	112	127	93	132	114	44	10.2269	16.2917	11.3197	15.172	11.0374	4.718	known	known_mirna
miR-98-x	22	TGAGGTAGTAGGTTGTATTGTT	154	68	110	91	94	99	14.062	8.7231	13.3889	10.4595	9.101	10.6155	known	known_mirna
miR-1306-x	21	CCACCTCCCCTGCAAACGTCC	139	101	117	81	90	82	12.6923	12.9564	14.2409	9.3101	8.7137	8.7926	known	known_mirna
miR-1397-x	21	TGCATTGCGACGGGTTACATC	108	79	80	85	90	164	9.8617	10.1342	9.7374	9.7698	8.7137	17.5853	known	known_mirna
miR-1677-x	21	TCCTGCACCGCTGAAGTCAAT	90	70	104	99	77	141	8.218	8.9797	12.6586	11.379	7.4551	15.1191	known	known_mirna
miR-33-x	21	GTGCATTGTAGTTGCATTGCA	142	68	63	119	103	81	12.9663	8.7231	7.6682	13.6777	9.9724	8.6854	known	known_mirna
miR-206-z	22	TGGAATGTAAGGAAGTGTGTGA	20	123	128	76	96	122	1.8262	15.7785	15.5798	8.7354	9.2947	13.0817	known	known_mirna
miR-3538-z	18	AGTTCGGTGATGAGACCA	107	71	79	70	149	88	9.7703	9.1079	9.6157	8.0457	14.4261	9.436	known	known_mirna
miR-509-x	22	TACTGCAGACGTGGCAATCATG	0	104	416	13	9	20	0.01	13.3412	50.6344	1.4942	0.8714	2.1445	known	known_mirna
miR-142-y	22	TGTAGTGTTTCCTACTTTATGG	76	87	58	115	129	89	6.9397	11.1604	7.0596	13.218	12.4897	9.5432	known	known_mirna
miR-6542-y	20	ACGGGACCGTGCTGAAGACT	133	63	81	95	90	63	12.1444	8.0817	9.8591	10.9192	8.7137	6.7553	known	known_mirna
miR-499-x	21	TTAAGACTTGTAGTGATGTTT	79	41	54	122	122	50	7.2136	5.2595	6.5727	14.0226	11.812	5.3614	known	known_mirna
miR-726-z	22	CTCACTACTAGCGGAACTCGGC	64	54	57	69	105	112	5.8439	6.9272	6.9379	7.9308	10.166	12.0095	known	known_mirna
miR-72-z	22	TGGCAAGATGTTGGCATAGCTG	98	52	63	62	68	98	8.9485	6.6706	7.6682	7.1262	6.5837	10.5083	known	known_mirna
miR-506-y	22	GTAAGGCACCCTTCTGAGTAGA	0	115	290	10	10	13	0.01	14.7523	35.298	1.1494	0.9682	1.394	known	known_mirna
miR-152-z	22	TCAGTGCATAACAGAACTTGGT	75	87	84	40	57	87	6.8484	11.1604	10.2242	4.5976	5.5187	9.3288	known	known_mirna
miR-124-y	22	TCAAGGTCCGCTGTGAACACGC	99	52	69	58	69	79	9.0399	6.6706	8.3985	6.6665	6.6805	8.471	known	known_mirna
miR-139-x	23	TCTACAGTGCATGTGTCTCCAGT	57	61	51	56	99	81	5.2048	7.8251	6.2076	6.4366	9.5851	8.6854	known	known_mirna
miR-147-y	22	GTGTGCGGAAATGCTTCTGCTA	88	75	31	82	58	60	8.0354	9.6211	3.7732	9.425	5.6155	6.4336	known	known_mirna
miR-150-y	18	CGGGGCCGAGGGAGAAGG	73	90	50	37	125	18	6.6657	11.5453	6.0859	4.2527	12.1024	1.9301	known	known_mirna
miR-1467-y	23	TTCACACCAGAGTAACTGGGAGC	65	32	61	86	85	59	5.9353	4.105	7.4248	9.8848	8.2296	6.3264	known	known_mirna
miR-152-y	22	TCAGTGCATGACAGAACTTGGT	42	73	93	44	64	69	3.8351	9.3645	11.3197	5.0573	6.1964	7.3987	known	known_mirna
miR-128-z	24	TCACAGTGAACCGGTCTCTTTTAT	81	73	40	40	81	64	7.3962	9.3645	4.8687	4.5976	7.8424	6.8626	known	known_mirna
miR-4451-z	18	TGGTAGAGCAGAGGACTG	127	0	2	33	208	0	11.5966	0.01	0.2434	3.793	20.1384	0.01	known	known_mirna
miR-423-y	23	AGCTCGGTCTGAGGCCCCTCAGT	12	70	120	57	41	67	1.0957	8.9797	14.6061	6.5515	3.9696	7.1842	known	known_mirna
miR-383-x	22	AGATCAGAAGGTGATTGTGGCT	39	32	57	62	53	119	3.5612	4.105	6.9379	7.1262	5.1314	12.7601	known	known_mirna
miR-127-y	22	TCGGATCCGTCTGAGCTTGGCT	6	59	208	29	31	26	0.5479	7.5686	25.3172	3.3332	3.0014	2.7879	known	known_mirna
miR-153-y	24	TTGCATAGTCACAAAAGTGATCGT	77	53	54	57	59	47	7.031	6.7989	6.5727	6.5515	5.7123	5.0397	known	known_mirna
miR-423-x	23	TGAGGGGCAGAGAGCGAGACTTT	11	58	73	114	43	43	1.0044	7.4403	8.8854	13.1031	4.1632	4.6108	known	known_mirna
miR-31-z	23	CAGGCAAGATGTTGGCATAGCTG	98	34	35	56	71	47	8.9485	4.3615	4.2601	6.4366	6.8742	5.0397	known	known_mirna
miR-12241-y	18	CCGGGCGGGAGGGAGGCG	66	51	54	50	51	46	6.0266	6.5423	6.5727	5.747	4.9378	4.9325	known	known_mirna
miR-146-z	25	CTGAGAACTGAATTCCATGGACTGT	53	52	38	66	56	53	4.8395	6.6706	4.6253	7.586	5.4219	5.6831	known	known_mirna
miR-12212-x	18	CCGGGCGGGAGGGAGGCG	71	50	49	47	52	46	6.4831	6.414	5.9641	5.4021	5.0346	4.9325	known	known_mirna
miR-449-z	21	TGGCAGTGTATGTTAGCTGGT	55	18	34	33	100	71	5.0221	2.3091	4.1384	3.793	9.6819	7.6131	known	known_mirna
miR-7475-x	20	ACCGCCGCCGCGCCCTCCGC	55	62	58	49	47	39	5.0221	7.9534	7.0596	5.632	4.5505	4.1819	known	known_mirna
miR-96-x	23	TTTGGCACTAGCACATTTTTGCT	48	64	43	61	55	28	4.383	8.21	5.2338	7.0113	5.3251	3.0024	known	known_mirna
miR-2131-y	21	CTGTTACTGTTCTTCTGATGG	50	43	45	38	59	60	4.5656	5.5161	5.4773	4.3677	5.7123	6.4336	known	known_mirna
miR-509-y	23	TGATTGGTACGTCTGTGGGTAGA	0	74	194	7	10	10	0.01	9.4928	23.6131	0.8046	0.9682	1.0723	known	known_mirna
miR-1799-z	20	TGAGGTGATGATGTCTGATT	113	1	77	4	1	98	10.3182	0.1283	9.3722	0.4598	0.0968	10.5083	known	known_mirna
miR-186-x	22	CAAAGAATTCTCCTTTTGGGCT	4	61	98	25	34	60	0.3652	7.8251	11.9283	2.8735	3.2919	6.4336	known	known_mirna
miR-29-x	24	CTGGTTTCACATGGTGGCTTAGAT	50	26	56	39	46	64	4.5656	3.3353	6.8162	4.4826	4.4537	6.8626	known	known_mirna
miR-8975-z	18	ATCCGGAGCGGCGGAGAC	52	58	39	32	77	23	4.7482	7.4403	4.747	3.678	7.4551	2.4662	known	known_mirna
miR-206-y	22	TGGAATGTAAGGAAGTGTGTGG	30	58	60	56	32	44	2.7393	7.4403	7.303	6.4366	3.0982	4.718	known	known_mirna
miR-4634-z	18	CGCGCCGGGCCCGGGGCT	59	38	44	43	60	31	5.3874	4.8747	5.3556	4.9424	5.8092	3.324	known	known_mirna
miR-306-x	21	TCAGGTACTAGGTGACTCTGA	0	53	56	49	51	62	0.01	6.7989	6.8162	5.632	4.9378	6.6481	known	known_mirna
miR-3916-z	18	GAAATAGCTGGTTCTCCG	0	69	25	90	1	85	0.01	8.8514	3.0429	10.3445	0.0968	9.1143	known	known_mirna
miR-342-y	23	TCTCACACAGAAATCGCACCCGT	12	69	55	36	39	43	1.0957	8.8514	6.6944	4.1378	3.776	4.6108	known	known_mirna
miR-20-y	20	ACTGTAATGTGGGCACTTAC	51	24	35	56	35	44	4.6569	3.0787	4.2601	6.4366	3.3887	4.718	known	known_mirna
miR-449-x	24	TGGCAGTGCCTGTTAGCTGGCTGT	46	24	32	18	62	60	4.2003	3.0787	3.895	2.0689	6.0028	6.4336	known	known_mirna
miR-508-y	23	TGATTGTAGCCTTTTGGAGTAGA	0	67	158	7	2	6	0.01	8.5948	19.2313	0.8046	0.1936	0.6434	known	known_mirna
miR-7704-z	18	CGGGGTCCGCGGCGACGT	35	50	47	30	58	20	3.1959	6.414	5.7207	3.4482	5.6155	2.1445	known	known_mirna
miR-31-y	23	TGCTATGCCAACATATTGTCATC	55	33	25	53	50	23	5.0221	4.2333	3.0429	6.0918	4.841	2.4662	known	known_mirna
miR-9619-y	22	TTTTGTCTGCTCAAAGGGTAGA	41	34	52	32	42	35	3.7438	4.3615	6.3293	3.678	4.0664	3.753	known	known_mirna
miR-12226-y	19	GCCCGCCCCGGCCCTCCCG	44	27	26	64	46	27	4.0177	3.4636	3.1646	7.3561	4.4537	2.8951	known	known_mirna
miR-1304-y	18	ATCTCACTGGAGCCTCCA	54	37	35	41	29	38	4.9308	4.7464	4.2601	4.7125	2.8078	4.0746	known	known_mirna
miR-1559-y	22	TTACATGTATGCATCGAGCAGA	33	28	33	51	60	28	3.0133	3.5919	4.0167	5.8619	5.8092	3.0024	known	known_mirna
miR-25-y	22	CATTGCACTTGTCTCGGTCTGA	6	40	77	52	29	29	0.5479	5.1312	9.3722	5.9768	2.8078	3.1096	known	known_mirna
miR-16-y	21	CCCAATATTATTGTGCTGCTT	59	26	22	43	30	46	5.3874	3.3353	2.6778	4.9424	2.9046	4.9325	known	known_mirna
miR-3085-y	18	ACTCTGGCTGCTGTGACC	49	31	38	38	32	36	4.4743	3.9767	4.6253	4.3677	3.0982	3.8602	known	known_mirna
miR-202-y	20	AGAGGTATAGGGCATGGGAA	0	39	165	6	2	10	0.01	5.003	20.0833	0.6896	0.1936	1.0723	known	known_mirna
miR-457-z	23	TAGCAGCACGTAAATACTGGAGG	51	30	31	29	46	35	4.6569	3.8484	3.7732	3.3332	4.4537	3.753	known	known_mirna
miR-489-y	22	TGACATCATATGTACGGCTGCT	19	10	29	44	71	43	1.7349	1.2828	3.5298	5.0573	6.8742	4.6108	known	known_mirna
miR-192-x	21	CTGACCTATGAATTGACAGCC	7	23	34	82	24	44	0.6392	2.9505	4.1384	9.425	2.3237	4.718	known	known_mirna
miR-190-x	23	TGATATGTTTGATATATTAGGTT	28	33	38	41	41	25	2.5567	4.2333	4.6253	4.7125	3.9696	2.6807	known	known_mirna
lin-4-z	21	TCCCTGAGACCTAACTTGTGA	50	28	19	28	37	43	4.5656	3.5919	2.3126	3.2183	3.5823	4.6108	known	exist_mirna
miR-769-y	18	AGGTGGGATCCCGGGGGT	51	39	44	31	28	10	4.6569	5.003	5.3556	3.5631	2.7109	1.0723	known	known_mirna
miR-10-z	24	ACCCTGTAGATCCGAATTTGTGAT	28	24	21	31	56	42	2.5567	3.0787	2.5561	3.5631	5.4219	4.5036	known	known_mirna
miR-138-x	23	AGCTGGTGTTGTGAATCAGGCCG	27	28	42	30	43	32	2.4654	3.5919	5.1121	3.4482	4.1632	3.4313	known	known_mirna
miR-484-x	22	TCAGGCTCAGTCCCCTCCCGAT	5	46	44	25	37	43	0.4566	5.9009	5.3556	2.8735	3.5823	4.6108	known	known_mirna
miR-9382-y	19	CGATCCCCGGCGCCGCTCT	55	20	22	19	49	34	5.0221	2.5656	2.6778	2.1838	4.7441	3.6457	known	known_mirna
miR-456-z	23	CAGGCTGGTTAGATGGTTGTCCC	40	38	23	35	34	23	3.6525	4.8747	2.7995	4.0229	3.2919	2.4662	known	known_mirna
miR-12268-x	18	CGGGGCGGGCGGGCGGCG	45	22	31	29	32	25	4.109	2.8222	3.7732	3.3332	3.0982	2.6807	known	known_mirna
miR-194-x	24	TGTAACAGCAACTCCATGTGGACT	35	38	35	24	14	34	3.1959	4.8747	4.2601	2.7585	1.3555	3.6457	known	known_mirna
miR-34-y	22	CAATCAGCAAGTATACTGCCCT	37	19	23	44	31	23	3.3785	2.4373	2.7995	5.0573	3.0014	2.4662	known	known_mirna
miR-3168-z	18	AGAGTTCTACAGTCCGAC	176	0	0	0	0	0	16.0708	0.01	0.01	0.01	0.01	0.01	known	known_mirna
miR-133-y	18	CAATTGTTCCCCTTGAAC	37	33	38	19	29	17	3.3785	4.2333	4.6253	2.1838	2.8078	1.8229	known	known_mirna
miR-215-x	22	ATGACCTATGAATTGACAGACT	34	28	41	9	37	21	3.1046	3.5919	4.9904	1.0345	3.5823	2.2518	known	known_mirna
miR-218-z	23	TTGTGCTTGATCTAACCATGTGA	24	29	18	38	31	30	2.1915	3.7201	2.1909	4.3677	3.0014	3.2168	known	known_mirna
miR-10585-x	24	TGATGAAATCACCCTATGGCCTGT	54	23	18	13	30	28	4.9308	2.9505	2.1909	1.4942	2.9046	3.0024	known	known_mirna
miR-7-y	22	CAACAAATCACAGTCTGCCATA	38	23	31	20	29	24	3.4698	2.9505	3.7732	2.2988	2.8078	2.5735	known	known_mirna
miR-7644-y	23	TTCCTATATGAAGTTGGCAGAAC	25	6	36	13	72	13	2.2828	0.7697	4.3818	1.4942	6.971	1.394	known	known_mirna
miR-998-y	22	TAGCACCATGGGATTCAGCTCA	0	37	38	27	34	28	0.01	4.7464	4.6253	3.1034	3.2919	3.0024	known	known_mirna
miR-375-y	22	TTTGTTCGTTCGGCTCGCGTTA	45	17	17	30	27	24	4.109	2.1808	2.0692	3.4482	2.6141	2.5735	known	known_mirna
miR-3120-y	20	CACAGCAAGTGTAGACAGGC	29	25	25	26	23	26	2.648	3.207	3.0429	2.9884	2.2268	2.7879	known	known_mirna
miR-222-z	26	AGCTACATCTGGCTACTGGGTCTCTA	22	28	30	24	27	22	2.0089	3.5919	3.6515	2.7585	2.6141	2.359	known	known_mirna
miR-320-y	22	AAAAGCTGGGTTGAGAGGGCGA	2	18	51	52	15	14	0.1826	2.3091	6.2076	5.9768	1.4523	1.5012	known	known_mirna
miR-372-y	23	AAAGTGCTGCGACATTTGAGCGT	3	3	4	125	14	0	0.2739	0.3848	0.4869	14.3674	1.3555	0.01	known	known_mirna
miR-1357-z	22	AGATTATGAGATCTGAGGGCTG	31	19	24	25	37	10	2.8307	2.4373	2.9212	2.8735	3.5823	1.0723	known	known_mirna
miR-151-y	21	CTAGACTGAAGCTCCTTGAGG	4	29	48	27	16	22	0.3652	3.7201	5.8424	3.1034	1.5491	2.359	known	known_mirna
miR-184-z	24	TGGACGGAGAACTGATAAGGGTAA	13	19	28	19	42	23	1.1871	2.4373	3.4081	2.1838	4.0664	2.4662	known	known_mirna
miR-551-y	21	GCGACCCATGCTTGGTTTCCA	27	10	12	30	20	42	2.4654	1.2828	1.4606	3.4482	1.9364	4.5036	known	known_mirna
miR-1805-y	20	TGTATTGGAACACTACAGCT	15	14	11	48	30	22	1.3697	1.7959	1.3389	5.5171	2.9046	2.359	known	known_mirna
miR-339-x	21	TCCCTGTCCTCCAGGAGCTCT	5	29	43	21	16	23	0.4566	3.7201	5.2338	2.4137	1.5491	2.4662	known	known_mirna
miR-5606-x	18	GTGAAGAGACATGAGAGG	20	8	13	5	16	75	1.8262	1.0262	1.5823	0.5747	1.5491	8.0421	known	known_mirna
miR-219-x	23	TGATTGTCCAAACGCAATTCTTG	58	20	16	21	12	9	5.2961	2.5656	1.9475	2.4137	1.1618	0.965	known	known_mirna
lin-4-x	21	TCCCTGAGACCCTACTTGTGA	35	24	15	16	18	23	3.1959	3.0787	1.8258	1.839	1.7427	2.4662	known	exist_mirna
miR-12135-z	18	TAAGGGTTCGTTTGTAAA	30	19	13	20	34	15	2.7393	2.4373	1.5823	2.2988	3.2919	1.6084	known	known_mirna
miR-133-x	22	AGCTGGTAAAATGGAACCAAAT	3	21	38	16	28	24	0.2739	2.6939	4.6253	1.839	2.7109	2.5735	known	known_mirna
miR-450-x	21	TTTTGCAATATGTTCCTGAAT	0	33	71	10	6	9	0.01	4.2333	8.6419	1.1494	0.5809	0.965	known	known_mirna
miR-1285-z	20	CCTGGGCAACACAGAGAGAC	23	17	21	27	21	17	2.1002	2.1808	2.5561	3.1034	2.0332	1.8229	known	known_mirna
miR-9985-z	20	TTCACAGTGGCTAAGTTATG	30	13	23	13	32	15	2.7393	1.6677	2.7995	1.4942	3.0982	1.6084	known	known_mirna
miR-1285-y	18	TGGGCAACACAGAGAGAC	25	26	18	20	21	15	2.2828	3.3353	2.1909	2.2988	2.0332	1.6084	known	known_mirna
miR-1434-y	18	AAAATCTAAGGTCTGAGC	25	19	16	22	25	16	2.2828	2.4373	1.9475	2.5287	2.4205	1.7156	known	known_mirna
miR-7644-x	23	ATGCCACGGTCTGAAGGAAAAGG	15	12	24	13	49	7	1.3697	1.5394	2.9212	1.4942	4.7441	0.7506	known	known_mirna
miR-135-y	24	ATATAGGGATTGAAGCCGTGCATT	30	20	10	23	26	9	2.7393	2.5656	1.2172	2.6436	2.5173	0.965	known	known_mirna
miR-235-z	24	TATTGCACTTGTCCCGGCCTGACT	36	14	7	12	26	21	3.2872	1.7959	0.852	1.3793	2.5173	2.2518	known	known_mirna
miR-101-x	22	TCAGTTATCACAGTGCTGATGC	15	15	11	25	32	17	1.3697	1.9242	1.3389	2.8735	3.0982	1.8229	known	known_mirna
miR-137-y	23	TTATTGCTTGAGAATACGCGTAG	30	12	19	16	18	20	2.7393	1.5394	2.3126	1.839	1.7427	2.1445	known	known_mirna
miR-2184-y	22	TGCATGTGAGCTCCTACTGCCT	7	13	28	14	42	11	0.6392	1.6677	3.4081	1.6091	4.0664	1.1795	known	known_mirna
miR-28-y	22	CACTAGATTGTGAGCTCCTGGA	4	28	18	21	21	21	0.3652	3.5919	2.1909	2.4137	2.0332	2.2518	known	known_mirna
miR-1307-x	21	TCGACCGGACCTCGACCGGCT	3	19	32	14	15	29	0.2739	2.4373	3.895	1.6091	1.4523	3.1096	known	known_mirna
miR-12295-x	20	ACGGGACGGGACGGGACGGG	32	17	22	10	10	20	2.922	2.1808	2.6778	1.1494	0.9682	2.1445	known	known_mirna
miR-11590-y	22	GCTGGATGCAGGGACTGGATCC	16	19	13	31	17	13	1.461	2.4373	1.5823	3.5631	1.6459	1.394	known	known_mirna
miR-11977-z	20	TGGCTCAGTTCAGCAGGAAG	52	15	10	5	11	14	4.7482	1.9242	1.2172	0.5747	1.065	1.5012	known	known_mirna
miR-6753-x	21	CAGGGCAGAGCAGTGCTGAGC	8	15	18	15	21	27	0.7305	1.9242	2.1909	1.7241	2.0332	2.8951	known	known_mirna
miR-7550-z	18	TCCGGCTCGAAGGACCAT	17	32	26	17	6	6	1.5523	4.105	3.1646	1.954	0.5809	0.6434	known	known_mirna
miR-508-x	20	TACTCCAGAGGGCGTCACTC	0	19	77	1	1	3	0.01	2.4373	9.3722	0.1149	0.0968	0.3217	known	known_mirna
miR-429-x	21	GTCTTACCAGGCAAAGTTAGA	14	9	22	16	26	13	1.2784	1.1545	2.6778	1.839	2.5173	1.394	known	known_mirna
miR-9-x	24	TCTTTGGTTATCTAGCTGTATGAT	20	11	19	25	5	18	1.8262	1.4111	2.3126	2.8735	0.4841	1.9301	known	known_mirna
miR-378-z	23	ACTGGACTTGGAGTCAGAAGGCT	1	16	26	16	12	26	0.0913	2.0525	3.1646	1.839	1.1618	2.7879	known	known_mirna
miR-1384-z	18	GCAATTTTTGGAACCGCG	16	15	17	17	19	12	1.461	1.9242	2.0692	1.954	1.8396	1.2867	known	known_mirna
miR-19-x	22	GTTAGTTTTGCATAGTTGCACT	4	10	12	30	18	20	0.3652	1.2828	1.4606	3.4482	1.7427	2.1445	known	known_mirna
miR-460-y	22	CACAGCGCATGCAATGTGGACT	10	8	14	28	18	16	0.9131	1.0262	1.704	3.2183	1.7427	1.7156	known	known_mirna
miR-155-x	23	TTAATGCTAATTGTGATAGGGGT	18	10	16	18	16	15	1.6436	1.2828	1.9475	2.0689	1.5491	1.6084	known	known_mirna
miR-1467-x	23	TCTCAGCTACGTCGGTGTAAATC	8	20	14	11	12	25	0.7305	2.5656	1.704	1.2643	1.1618	2.6807	known	known_mirna
miR-190-y	22	ACTATATATCAAACATATTCCT	18	19	6	13	14	20	1.6436	2.4373	0.7303	1.4942	1.3555	2.1445	known	known_mirna
miR-216-x	22	TAATCTCAGCTGGCAACTGTGA	21	21	14	15	9	10	1.9175	2.6939	1.704	1.7241	0.8714	1.0723	known	known_mirna
miR-2885-z	18	CGGCCACGCCGGGGCGCC	14	15	12	10	21	18	1.2784	1.9242	1.4606	1.1494	2.0332	1.9301	known	known_mirna
miR-279-y	22	TGACTAGATCTACACTCATTGA	0	19	26	14	7	23	0.01	2.4373	3.1646	1.6091	0.6777	2.4662	known	known_mirna
miR-2766-y	19	TCAGTCTTGTCGAATGGTG	0	25	13	18	15	15	0.01	3.207	1.5823	2.0689	1.4523	1.6084	known	known_mirna
miR-1468-x	22	CTCCGTTTGCCTGTTTTGCTGA	5	18	15	17	14	16	0.4566	2.3091	1.8258	1.954	1.3555	1.7156	known	known_mirna
miR-24-x	23	GTGCCTACTGAGCTGATATCAGT	15	15	9	19	17	9	1.3697	1.9242	1.0955	2.1838	1.6459	0.965	known	known_mirna
miR-185-x	22	TGGAGAGAAAGGCAGTTCCTGA	6	14	33	5	11	13	0.5479	1.7959	4.0167	0.5747	1.065	1.394	known	known_mirna
miR-769-x	22	TGAGACCTCTGGGTTCTGAGCT	0	20	33	12	9	8	0.01	2.5656	4.0167	1.3793	0.8714	0.8578	known	known_mirna
miR-7477-x	18	GCGCGAAGCGGGGCTGGG	17	8	19	10	16	9	1.5523	1.0262	2.3126	1.1494	1.5491	0.965	known	known_mirna
miR-139-y	23	TGGAGATGCGGCCCTGTTGGAAT	15	12	3	15	25	8	1.3697	1.5394	0.3652	1.7241	2.4205	0.8578	known	known_mirna
miR-2995-z	22	TTGCACTGTTCGTAATCTGTTA	23	7	16	14	10	7	2.1002	0.898	1.9475	1.6091	0.9682	0.7506	known	known_mirna
miR-140-z	21	CCGTGGTTCTACCCTGTGGTA	1	11	8	14	22	18	0.0913	1.4111	0.9737	1.6091	2.13	1.9301	known	known_mirna
miR-1677-y	23	TTGACTTCAATAGGAGCAGGATT	18	6	10	20	10	10	1.6436	0.7697	1.2172	2.2988	0.9682	1.0723	known	known_mirna
miR-361-x	22	TTATCAGAATCTCCAGGGGTAC	7	16	21	13	8	8	0.6392	2.0525	2.5561	1.4942	0.7746	0.8578	known	known_mirna
miR-223-x	23	CGTGTATTTGACAAGCTGAGTTC	7	6	1	21	24	13	0.6392	0.7697	0.1217	2.4137	2.3237	1.394	known	known_mirna
miR-371-y	22	AGTGCCGCCATCTTTTGAGTGT	8	1	3	57	1	1	0.7305	0.1283	0.3652	6.5515	0.0968	0.1072	known	known_mirna
miR-138-y	21	GCTATTTCACTACACCAGGGT	6	20	12	11	6	14	0.5479	2.5656	1.4606	1.2643	0.5809	1.5012	known	known_mirna
miR-1434-z	20	AGTGCGTGATGATGGAAAAT	13	10	21	6	16	3	1.1871	1.2828	2.5561	0.6896	1.5491	0.3217	known	known_mirna
miR-1271-x	22	CTTGGCACCTAGTAAGCACTCA	1	12	16	9	13	17	0.0913	1.5394	1.9475	1.0345	1.2587	1.8229	known	known_mirna
miR-12251-x	18	GCAAGGAGGCAGCTGACC	0	10	11	19	0	27	0.01	1.2828	1.3389	2.1838	0.01	2.8951	known	known_mirna
miR-1968-y	19	CCTCCACCTCTGCTGCTGT	15	9	5	16	11	10	1.3697	1.1545	0.6086	1.839	1.065	1.0723	known	known_mirna
miR-424-x	21	CAGCAGCAATTCATGTTTTGA	0	10	48	3	5	0	0.01	1.2828	5.8424	0.3448	0.4841	0.01	known	known_mirna
miR-9942-z	18	CGGGCGGGCGGGACGGAG	14	12	4	8	18	10	1.2784	1.5394	0.4869	0.9195	1.7427	1.0723	known	known_mirna
miR-2404-z	20	TTGCACTGTATGGTATCTGC	10	5	13	18	2	17	0.9131	0.6414	1.5823	2.0689	0.1936	1.8229	known	known_mirna
miR-305-x	24	ATTGTACTTCATCAGGTGCTCTGG	0	17	12	9	11	14	0.01	2.1808	1.4606	1.0345	1.065	1.5012	known	known_mirna
miR-32-y	21	CAATTTAGTGTGTGCGATACT	8	4	14	14	10	13	0.7305	0.5131	1.704	1.6091	0.9682	1.394	known	known_mirna
miR-500-y	21	ATGCACCTGGGCAAGGATTCT	0	13	24	9	8	9	0.01	1.6677	2.9212	1.0345	0.7746	0.965	known	known_mirna
miR-6937-x	20	GCTCTAAGGGCTGGGTCGGT	9	11	20	15	5	3	0.8218	1.4111	2.4343	1.7241	0.4841	0.3217	known	known_mirna
miR-197-y	22	TTCACCACCTTCTCCACCCAGC	2	14	16	8	11	10	0.1826	1.7959	1.9475	0.9195	1.065	1.0723	known	known_mirna
miR-3135-z	21	GCTGGTCCGAGTGCAGTGGTG	8	4	1	39	3	4	0.7305	0.5131	0.1217	4.4826	0.2905	0.4289	known	known_mirna
miR-211-x	22	TTCCCTTTGTCATCCTCTGCCT	41	11	5	0	0	1	3.7438	1.4111	0.6086	0.01	0.01	0.1072	known	known_mirna
miR-457-x	22	AAGCAGCACGTAAATACTGGAG	1	14	6	14	15	7	0.0913	1.7959	0.7303	1.6091	1.4523	0.7506	known	known_mirna
miR-551-x	23	GAAATCAAGGATGGGTAAGACCT	6	9	13	5	15	9	0.5479	1.1545	1.5823	0.5747	1.4523	0.965	known	known_mirna
miR-11050-x	19	GCTCGATGATGACTACTTT	16	0	3	2	35	0	1.461	0.01	0.3652	0.2299	3.3887	0.01	known	known_mirna
miR-1307-y	23	ACTCGGCGTGGCGTCGGTCGTGG	0	5	18	11	8	14	0.01	0.6414	2.1909	1.2643	0.7746	1.5012	known	known_mirna
miR-279-x	18	GCTGGGGATTGTGGGTTT	14	11	8	10	5	8	1.2784	1.4111	0.9737	1.1494	0.4841	0.8578	known	known_mirna
miR-514-x	21	TACTCTGGAGAGTGACAATCA	0	9	39	2	1	2	0.01	1.1545	4.747	0.2299	0.0968	0.2145	known	known_mirna
miR-1248-x	21	TACCTTCTTGTTAAAGCACTG	9	3	6	13	6	15	0.8218	0.3848	0.7303	1.4942	0.5809	1.6084	known	known_mirna
miR-3074-y	23	ATATCAGCTCAGTAGGCACCGGA	14	12	1	6	14	5	1.2784	1.5394	0.1217	0.6896	1.3555	0.5361	known	known_mirna
miR-3536-z	18	CTGCATGCTAGTAGACCC	5	10	9	10	4	14	0.4566	1.2828	1.0955	1.1494	0.3873	1.5012	known	known_mirna
miR-502-z	21	ATGCACCTGGGCAAGGATTCT	0	13	16	9	6	8	0.01	1.6677	1.9475	1.0345	0.5809	0.8578	known	known_mirna
miR-1597-x	22	ACATGTTTACAGGGCTCTTCAT	8	10	6	3	11	13	0.7305	1.2828	0.7303	0.3448	1.065	1.394	known	known_mirna
miR-3963-z	18	ATCCCACTCCTGACACCG	13	8	6	5	8	11	1.1871	1.0262	0.7303	0.5747	0.7746	1.1795	known	known_mirna
miR-3971-z	20	TCCCAACCCCTGTACCAGCG	9	5	7	13	5	12	0.8218	0.6414	0.852	1.4942	0.4841	1.2867	known	known_mirna
miR-7911-x	18	TCCCGGCCAATGCACCAT	11	4	10	11	6	8	1.0044	0.5131	1.2172	1.2643	0.5809	0.8578	known	known_mirna
miR-361-y	22	TCCCCCAGGTGTGATTCTGATT	1	8	10	13	8	9	0.0913	1.0262	1.2172	1.4942	0.7746	0.965	known	known_mirna
miR-513-x	22	TTCTCAAGGAGGTGTCGTTTAT	0	12	32	0	2	3	0.01	1.5394	3.895	0.01	0.1936	0.3217	known	known_mirna
miR-9226-z	19	TCCCTGTTCGGGCGCCAAA	17	7	14	5	4	2	1.5523	0.898	1.704	0.5747	0.3873	0.2145	known	known_mirna
miR-7134-y	21	ATGCGGAACCTGCGGATACGG	1	8	9	8	12	10	0.0913	1.0262	1.0955	0.9195	1.1618	1.0723	known	known_mirna
miR-11-y	22	CATCACAGTCAGAGTTCTAGCT	0	11	12	7	7	9	0.01	1.4111	1.4606	0.8046	0.6777	0.965	known	known_mirna
miR-1292-y	18	CGCGCCCCGGCCCCCGTC	3	16	8	2	15	2	0.2739	2.0525	0.9737	0.2299	1.4523	0.2145	known	known_mirna
miR-4334-y	21	TCCCTGTCCTCCAGGAGCTCT	2	8	16	5	6	9	0.1826	1.0262	1.9475	0.5747	0.5809	0.965	known	known_mirna
miR-501-y	22	AATGCACCCGGGCAAGGATTCT	0	2	9	25	8	1	0.01	0.2566	1.0955	2.8735	0.7746	0.1072	known	known_mirna
miR-744-x	21	TGCGGGGCTAGGGCTAACAGC	10	5	5	15	3	7	0.9131	0.6414	0.6086	1.7241	0.2905	0.7506	known	known_mirna
miR-767-x	18	CTTGGCTGTCTGAGCATG	16	4	1	12	7	5	1.461	0.5131	0.1217	1.3793	0.6777	0.5361	known	known_mirna
miR-101-z	21	ACAGTACTGTGATAACTGACC	9	4	5	8	14	4	0.8218	0.5131	0.6086	0.9195	1.3555	0.4289	known	known_mirna
miR-4510-z	22	TGAGGTAGTAGGATGTATGGTT	5	9	6	6	14	4	0.4566	1.1545	0.7303	0.6896	1.3555	0.4289	known	known_mirna
miR-971-x	18	CTCTAAGTCAGAATCCCG	4	3	12	8	9	8	0.3652	0.3848	1.4606	0.9195	0.8714	0.8578	known	known_mirna
miR-1599-z	18	CGGAGGGTGGAAAAAAAA	7	5	3	6	13	8	0.6392	0.6414	0.3652	0.6896	1.2587	0.8578	known	known_mirna
miR-7565-z	21	TTCCTGCTGAACTGAGCCAGT	6	1	1	15	12	7	0.5479	0.1283	0.1217	1.7241	1.1618	0.7506	known	known_mirna
miR-6516-y	21	TCATGTATGATACTGCACACA	7	2	4	11	9	8	0.6392	0.2566	0.4869	1.2643	0.8714	0.8578	known	known_mirna
miR-340-x	22	TTATAAAGCAATGAGACTGATT	2	6	14	3	6	9	0.1826	0.7697	1.704	0.3448	0.5809	0.965	known	known_mirna
miR-136-y	22	CATCATCGTCTCAAATGAGTCT	1	7	22	4	1	3	0.0913	0.898	2.6778	0.4598	0.0968	0.3217	known	known_mirna
miR-2765-x	22	TGGTAACTCCACCACCGTTGGC	0	15	2	5	6	10	0.01	1.9242	0.2434	0.5747	0.5809	1.0723	known	known_mirna
miR-2778-y	22	CAGAGTACGCAAAAAAACAATT	0	13	8	3	6	7	0.01	1.6677	0.9737	0.3448	0.5809	0.7506	known	known_mirna
miR-311-z	21	TATTGCACTTGTACCGGCCTG	8	4	8	3	6	8	0.7305	0.5131	0.9737	0.3448	0.5809	0.8578	known	known_mirna
miR-3540-z	22	ACGGTGGAAGAACAAGGCCTGC	3	4	9	4	7	9	0.2739	0.5131	1.0955	0.4598	0.6777	0.965	known	known_mirna
miR-374-x	21	TTATAATACAACCTGATAAGT	1	7	13	6	6	3	0.0913	0.898	1.5823	0.6896	0.5809	0.3217	known	known_mirna
miR-275-y	23	TCAGGTACCTGAAGTAGCGCGCG	0	10	4	6	4	11	0.01	1.2828	0.4869	0.6896	0.3873	1.1795	known	known_mirna
miR-28-x	21	AAGGAGCTCACAGTCTATTGA	0	10	7	10	3	5	0.01	1.2828	0.852	1.1494	0.2905	0.5361	known	known_mirna
miR-12399-x	18	TCCGGGCGGGCCGGGGCC	6	3	14	3	4	4	0.5479	0.3848	1.704	0.3448	0.3873	0.4289	known	known_mirna
miR-1895-z	20	CGAGGAGGACGAGGAGGACG	5	9	8	6	1	4	0.4566	1.1545	0.9737	0.6896	0.0968	0.4289	known	known_mirna
miR-451-z	23	CAAACCGTTACCATTACTGAGTT	2	4	1	15	11	0	0.1826	0.5131	0.1217	1.7241	1.065	0.01	known	known_mirna
miR-3970-z	20	TGAGGTAGTAGTTTGTGCTT	4	3	6	6	8	5	0.3652	0.3848	0.7303	0.6896	0.7746	0.5361	known	known_mirna
miR-510-x	21	TACTCAGGAGAGTGGCAATCA	0	7	22	1	1	1	0.01	0.898	2.6778	0.1149	0.0968	0.1072	known	known_mirna
miR-532-x	22	CATGCCTTGAGTGTAGGACCGT	1	7	11	8	5	0	0.0913	0.898	1.3389	0.9195	0.4841	0.01	known	known_mirna
miR-195-x	22	TAGCAGCACAGAAATATTGGCA	0	8	20	3	0	0	0.01	1.0262	2.4343	0.3448	0.01	0.01	known	known_mirna
miR-212-y	24	TAACAGTCTACAGTCATGGCTACT	9	6	6	3	5	2	0.8218	0.7697	0.7303	0.3448	0.4841	0.2145	known	known_mirna
miR-5991-z	19	TGAGGTAGTAGGTTGTGTT	6	4	5	7	5	4	0.5479	0.5131	0.6086	0.8046	0.4841	0.4289	known	known_mirna
miR-9394-y	19	TGTCGCGGGTTCGATCCCT	0	6	3	13	0	9	0.01	0.7697	0.3652	1.4942	0.01	0.965	known	known_mirna
miR-181-z	27	AACATTCATTGCTGTCGGTGGGTTAGT	12	0	7	1	1	9	1.0957	0.01	0.852	0.1149	0.0968	0.965	known	known_mirna
miR-6134-z	21	TGAGGTAGTAGGATGTATAGT	3	9	2	6	6	4	0.2739	1.1545	0.2434	0.6896	0.5809	0.4289	known	known_mirna
miR-93-x	23	CAAAGTGCTGTTCGTGCAGGTAG	1	7	5	5	2	10	0.0913	0.898	0.6086	0.5747	0.1936	1.0723	known	known_mirna
miR-7975-z	18	ATCCTAGTCACGGCACCA	3	2	8	3	10	3	0.2739	0.2566	0.9737	0.3448	0.9682	0.3217	known	known_mirna
miR-941-z	23	CACCCGGCTGTGTGCACATGTGC	2	3	5	5	2	12	0.1826	0.3848	0.6086	0.5747	0.1936	1.2867	known	known_mirna
miR-3549-z	21	ATCTCGCCCGCAAAGACCCAG	6	2	4	5	6	5	0.5479	0.2566	0.4869	0.5747	0.5809	0.5361	known	known_mirna
miR-654-y	20	TATGTCTGCTGACCATCACC	0	4	21	1	0	2	0.01	0.5131	2.5561	0.1149	0.01	0.2145	known	known_mirna
miR-7452-x	21	ACAGGGCTGGCTGATCCGTGC	4	2	3	3	13	3	0.3652	0.2566	0.3652	0.3448	1.2587	0.3217	known	known_mirna
miR-2758-x	22	ACTTGGTAGAACACGTAGTAAG	0	5	5	3	6	8	0.01	0.6414	0.6086	0.3448	0.5809	0.8578	known	known_mirna
miR-3528-z	20	CCCTGCCCCAGTCGTGTTGC	7	8	5	2	2	3	0.6392	1.0262	0.6086	0.2299	0.1936	0.3217	known	known_mirna
miR-574-y	22	CACGCTCATGCACACACCCACA	0	4	12	3	2	6	0.01	0.5131	1.4606	0.3448	0.1936	0.6434	known	known_mirna
miR-8-x	22	CATCTTACTGGGCAGCATTAGA	3	7	8	1	3	5	0.2739	0.898	0.9737	0.1149	0.2905	0.5361	known	known_mirna
miR-10298-z	18	TTTGAGAGGAGTTGACCC	0	5	1	12	0	8	0.01	0.6414	0.1217	1.3793	0.01	0.8578	known	known_mirna
miR-1720-x	22	TGATCACCTCGGACGTCGCTTC	12	1	3	8	0	1	1.0957	0.1283	0.3652	0.9195	0.01	0.1072	known	known_mirna
miR-95-y	21	TTCAACGGGTATTTATTGAGC	2	4	3	3	7	6	0.1826	0.5131	0.3652	0.3448	0.6777	0.6434	known	known_mirna
miR-973-y	18	TCAGCCCTCGACACAAGA	7	7	0	4	3	4	0.6392	0.898	0.01	0.4598	0.2905	0.4289	known	known_mirna
miR-652-y	22	AATGGCGCCACTAGGGTTGTGT	0	9	5	4	4	2	0.01	1.1545	0.6086	0.4598	0.3873	0.2145	known	known_mirna
miR-449-y	22	CAGTCACTACTGCACTGTCACC	4	0	6	1	12	0	0.3652	0.01	0.7303	0.1149	1.1618	0.01	known	known_mirna
miR-5106-z	18	GGGCTGTAGCTCAGATGG	0	9	3	10	0	1	0.01	1.1545	0.3652	1.1494	0.01	0.1072	known	known_mirna
miR-204-z	22	TTCCCTTTGTTATCCTATGCCT	20	1	1	0	0	0	1.8262	0.1283	0.1217	0.01	0.01	0.01	known	known_mirna
miR-135-z	24	TATGGCTTTTTATTCCTATGTGAA	5	3	3	2	6	2	0.4566	0.3848	0.3652	0.2299	0.5809	0.2145	known	known_mirna
miR-191-z	23	ACAACGGAATCCCAAAAGCAGCT	5	1	0	2	5	8	0.4566	0.1283	0.01	0.2299	0.4841	0.8578	known	known_mirna
miR-381-y	22	TATACAAGGACAAGCTCTCTGT	0	4	8	2	3	4	0.01	0.5131	0.9737	0.2299	0.2905	0.4289	known	known_mirna
miR-4448-z	18	GGCTCGTTCGTCTAGGGG	0	2	3	9	4	3	0.01	0.2566	0.3652	1.0345	0.3873	0.3217	known	known_mirna
miR-8-y	22	TAACACTGTCAGGTAACGATGT	3	5	2	2	6	3	0.2739	0.6414	0.2434	0.2299	0.5809	0.3217	known	known_mirna
miR-874-y	23	CTGCCCTGGCCCGAGGGACCGAC	1	4	13	2	0	1	0.0913	0.5131	1.5823	0.2299	0.01	0.1072	known	known_mirna
miR-12231-y	22	ATCCTCTCAGACGAACAGCTTT	2	1	0	5	10	2	0.1826	0.1283	0.01	0.5747	0.9682	0.2145	known	known_mirna
miR-12376-y	18	CCGCCGCCCGGCCGCGCC	5	0	4	4	4	3	0.4566	0.01	0.4869	0.4598	0.3873	0.3217	known	known_mirna
miR-217-x	23	TACTGCATCAGGAACTGATTGGA	3	6	1	1	4	5	0.2739	0.7697	0.1217	0.1149	0.3873	0.5361	known	known_mirna
miR-2966-z	18	CGGGGACGGGACCGGGAA	2	1	1	8	6	2	0.1826	0.1283	0.1217	0.9195	0.5809	0.2145	known	known_mirna
miR-374-y	22	CTTATCAGATTGTATTGTAATT	1	2	7	2	4	4	0.0913	0.2566	0.852	0.2299	0.3873	0.4289	known	known_mirna
miR-411-x	22	ATAGTAGACCGTATAGCGTACG	0	5	10	4	0	1	0.01	0.6414	1.2172	0.4598	0.01	0.1072	known	known_mirna
miR-885-x	22	TCCATTACACTACCCTGCCTCT	0	3	5	3	3	6	0.01	0.3848	0.6086	0.3448	0.2905	0.6434	known	known_mirna
miR-103-x	23	AGCTTCTTTACAGTGCTGCCTTG	3	0	4	2	4	5	0.2739	0.01	0.4869	0.2299	0.3873	0.5361	known	known_mirna
miR-107-x	23	AGCTTCTTTACAGTGCTGCCTTG	3	0	4	2	4	5	0.2739	0.01	0.4869	0.2299	0.3873	0.5361	known	known_mirna
miR-184-x	23	CCTTATCACTTTTCCAGCCCAGC	2	7	6	1	2	0	0.1826	0.898	0.7303	0.1149	0.1936	0.01	known	known_mirna
miR-2981-z	19	CGGGGCCGGGCGGGCGGCG	1	7	2	3	2	3	0.0913	0.898	0.2434	0.3448	0.1936	0.3217	known	known_mirna
miR-339-y	21	TGAGCGCCTCGACGACAGAGC	0	3	8	3	1	3	0.01	0.3848	0.9737	0.3448	0.0968	0.3217	known	known_mirna
miR-373-y	23	GAAGTGCTTCGATTTTGGGGTGT	0	0	0	18	0	0	0.01	0.01	0.01	2.0689	0.01	0.01	known	known_mirna
miR-149-x	22	TCTGGCTCCGTGTCTTCACTCC	1	3	4	1	2	6	0.0913	0.3848	0.4869	0.1149	0.1936	0.6434	known	known_mirna
miR-1595-x	20	ACAAGCACGAGTGTCGTGGA	6	1	0	3	0	7	0.5479	0.1283	0.01	0.3448	0.01	0.7506	known	known_mirna
miR-2755-y	23	CACCCTGTCAGACCATACTTGTT	0	3	4	3	4	3	0.01	0.3848	0.4869	0.3448	0.3873	0.3217	known	known_mirna
miR-345-x	22	GCTGACTCCTAGTCCAGGGCTC	0	4	3	3	3	4	0.01	0.5131	0.3652	0.3448	0.2905	0.4289	known	known_mirna
miR-4502-z	23	GGCTGATGATGATTGTGCTGAAC	0	3	2	4	5	3	0.01	0.3848	0.2434	0.4598	0.4841	0.3217	known	known_mirna
miR-4581-z	19	CTCGGCACGGCACGGCTCG	3	3	3	0	3	5	0.2739	0.3848	0.3652	0.01	0.2905	0.5361	known	known_mirna
miR-494-y	23	TGAAACATACACGGGAAACCTCT	0	9	5	1	0	2	0.01	1.1545	0.6086	0.1149	0.01	0.2145	known	known_mirna
miR-497-x	21	CAGCAGCACACTGTGGTTTGT	0	3	12	1	0	1	0.01	0.3848	1.4606	0.1149	0.01	0.1072	known	known_mirna
miR-7192-y	18	TTGTTTTTTTTCCTGAGT	1	0	2	3	11	0	0.0913	0.01	0.2434	0.3448	1.065	0.01	known	known_mirna
miR-758-y	22	TTTGTGACCTGGTCCACTAACT	0	1	12	1	2	1	0.01	0.1283	1.4606	0.1149	0.1936	0.1072	known	known_mirna
miR-100-y	23	CAAGCTTGTATCTATAGGTATGT	2	1	2	1	5	5	0.1826	0.1283	0.2434	0.1149	0.4841	0.5361	known	known_mirna
miR-2288-z	21	TGAGGTAGTAGGTGTGTGGTT	6	4	0	1	2	3	0.5479	0.5131	0.01	0.1149	0.1936	0.3217	known	known_mirna
miR-6803-x	18	TGGGGTGGGCGGCTGGGC	5	1	3	4	2	1	0.4566	0.1283	0.3652	0.4598	0.1936	0.1072	known	known_mirna
miR-276-y	22	TAGGAACTTCATACCGTGCTCT	0	5	4	0	2	4	0.01	0.6414	0.4869	0.01	0.1936	0.4289	known	known_mirna
miR-335-x	21	TCAAGAGCAATAACGAAAAAT	0	4	8	0	2	1	0.01	0.5131	0.9737	0.01	0.1936	0.1072	known	known_mirna
miR-3964-z	20	CATAAAGTAGAAAGCACTAA	0	3	5	1	3	3	0.01	0.3848	0.6086	0.1149	0.2905	0.3217	known	known_mirna
miR-4497-z	18	GGCTCCGGGACGGCTGGG	0	0	4	10	1	0	0.01	0.01	0.4869	1.1494	0.0968	0.01	known	known_mirna
miR-81-z	20	TGAGATCATTGTGAAAGCTA	0	3	2	2	6	2	0.01	0.3848	0.2434	0.2299	0.5809	0.2145	known	known_mirna
miR-1648-x	19	AGGCTCGGCGCGGCTCCGC	0	1	1	3	2	7	0.01	0.1283	0.1217	0.3448	0.1936	0.7506	known	known_mirna
miR-196-z	24	TAGGTAGTTTCATGTTGTTGGGTA	0	1	3	0	0	10	0.01	0.1283	0.3652	0.01	0.01	1.0723	known	known_mirna
miR-2984-x	22	AGCCTGCTGAGAGTGAAATTGA	6	1	0	0	6	1	0.5479	0.1283	0.01	0.01	0.5809	0.1072	known	known_mirna
miR-638-z	19	GGGAGCGCGGGCGAGCGGC	3	0	3	0	4	4	0.2739	0.01	0.3652	0.01	0.3873	0.4289	known	known_mirna
miR-660-x	23	TACCCATTGCATATCGGAGTTGT	0	4	7	0	1	2	0.01	0.5131	0.852	0.01	0.0968	0.2145	known	known_mirna
miR-182-y	20	TGGTTCTAGACTTGCCAACT	4	0	0	1	6	2	0.3652	0.01	0.01	0.1149	0.5809	0.2145	known	known_mirna
miR-218-y	21	AAACATGGTTCTGTCAAGCAC	5	0	1	0	6	1	0.4566	0.01	0.1217	0.01	0.5809	0.1072	known	known_mirna
miR-513-z	22	TTCACAGGGAGGTGTCATTTAT	0	2	11	0	0	0	0.01	0.2566	1.3389	0.01	0.01	0.01	known	known_mirna
miR-589-x	21	TGAGAACCACGTCTGCTCTGA	0	2	2	1	5	3	0.01	0.2566	0.2434	0.1149	0.4841	0.3217	known	known_mirna
miR-660-z	22	TACCCATTGCATATCGGAGCTG	0	2	2	3	2	4	0.01	0.2566	0.2434	0.3448	0.1936	0.4289	known	known_mirna
miR-762-z	22	CGGGGCCGGGGCCGGGGCCGGG	0	0	3	1	6	3	0.01	0.01	0.3652	0.1149	0.5809	0.3217	known	known_mirna
miR-22-z	25	AAGCTGCCAGTTGAAGAACTGTAAC	5	0	1	5	1	0	0.4566	0.01	0.1217	0.5747	0.0968	0.01	known	known_mirna
miR-29-z	24	TAGCACCATTTGAAATCGGTTACC	7	2	2	0	1	0	0.6392	0.2566	0.2434	0.01	0.0968	0.01	known	known_mirna
miR-3120-x	21	CCTGTCTGTGCCTGCTGTACA	3	1	2	2	4	0	0.2739	0.1283	0.2434	0.2299	0.3873	0.01	known	known_mirna
miR-3195-z	18	GGCGCGCCGGGCCCGGGG	2	4	0	4	2	0	0.1826	0.5131	0.01	0.4598	0.1936	0.01	known	known_mirna
miR-409-x	23	AGGTTACCCGAGCAACTTTGCAT	0	2	5	2	1	2	0.01	0.2566	0.6086	0.2299	0.0968	0.2145	known	known_mirna
miR-424-y	21	CAAAACGTGAGGCGCTGCTAT	0	2	6	1	0	3	0.01	0.2566	0.7303	0.1149	0.01	0.3217	known	known_mirna
miR-503-x	22	TAGCAGCGGGAACAGTTCTAAA	0	2	7	1	1	1	0.01	0.2566	0.852	0.1149	0.0968	0.1072	known	known_mirna
miR-509-z	25	TGATTGGTACGTCTGTGGGTAGATT	0	5	6	1	0	0	0.01	0.6414	0.7303	0.1149	0.01	0.01	known	known_mirna
miR-5126-z	18	CGGGCGGGGCGGGCGGCG	0	0	7	4	1	0	0.01	0.01	0.852	0.4598	0.0968	0.01	known	known_mirna
miR-891-x	22	TGCAACGAACCTGAGCCACTGA	0	6	6	0	0	0	0.01	0.7697	0.7303	0.01	0.01	0.01	known	known_mirna
miR-1641-x	22	TGAGGATTAATGACTGTCTGGG	3	0	7	0	0	1	0.2739	0.01	0.852	0.01	0.01	0.1072	known	known_mirna
miR-335-y	22	TTTTTCATTATTGCTCCTGACC	0	5	5	0	0	1	0.01	0.6414	0.6086	0.01	0.01	0.1072	known	known_mirna
miR-3960-z	19	CGGCGGCGGCGGCGGCGGG	4	0	0	7	0	0	0.3652	0.01	0.01	0.8046	0.01	0.01	known	known_mirna
miR-502-y	22	AATGCACCTGGGCAAGGATTCA	0	0	8	0	2	1	0.01	0.01	0.9737	0.01	0.1936	0.1072	known	known_mirna
miR-8549-z	20	TGAGGTAGTAGGTTGTATTT	0	1	0	3	2	5	0.01	0.1283	0.01	0.3448	0.1936	0.5361	known	known_mirna
miR-9984-z	18	TCGGGGCGGCGGCGGCGG	0	0	0	11	0	0	0.01	0.01	0.01	1.2643	0.01	0.01	known	known_mirna
miR-1248-z	24	TACCTTCTTGTTAAAGCACTGTGC	10	0	0	0	0	0	0.9131	0.01	0.01	0.01	0.01	0.01	known	known_mirna
miR-14-y	20	TCAGTCTTTTTCTCTCTCCT	0	1	4	1	1	3	0.01	0.1283	0.4869	0.1149	0.0968	0.3217	known	known_mirna
miR-1719-z	21	AAAGATGATGAGGTGCTGAGG	5	1	2	0	0	2	0.4566	0.1283	0.2434	0.01	0.01	0.2145	known	known_mirna
miR-203-z	22	TGAAATGTTTAGGACCACTCCC	1	3	0	2	3	1	0.0913	0.3848	0.01	0.2299	0.2905	0.1072	known	known_mirna
miR-3535-z	22	CTGGATATGATGACTGATTATC	0	0	0	4	2	4	0.01	0.01	0.01	0.4598	0.1936	0.4289	known	known_mirna
miR-8089-z	18	GGGGACATGGGACTGGGG	4	0	3	3	0	0	0.3652	0.01	0.3652	0.3448	0.01	0.01	known	known_mirna
miR-2976-z	18	CGGAGCGGAGCGGAGCCC	1	7	0	1	0	0	0.0913	0.898	0.01	0.1149	0.01	0.01	known	known_mirna
miR-331-y	22	GCCCCTGGGCCTATCCTAGAAT	0	2	4	2	1	0	0.01	0.2566	0.4869	0.2299	0.0968	0.01	known	known_mirna
miR-499-y	22	AACATCACTTTAAGTCTGTGCT	2	0	0	4	1	2	0.1826	0.01	0.01	0.4598	0.0968	0.2145	known	known_mirna
miR-505-y	22	TCAACACTTGCTGGTTTCCTCT	0	0	2	1	2	4	0.01	0.01	0.2434	0.1149	0.1936	0.4289	known	known_mirna
miR-5331-z	18	AACATGACTGCGCCGATG	0	2	3	1	0	3	0.01	0.2566	0.3652	0.1149	0.01	0.3217	known	known_mirna
miR-6848-x	18	CTGGGATGGGGCATGGGG	4	2	2	0	0	1	0.3652	0.2566	0.2434	0.01	0.01	0.1072	known	known_mirna
miR-7957-y	18	AATTTGCCGATGACGAGA	0	2	1	1	0	5	0.01	0.2566	0.1217	0.1149	0.01	0.5361	known	known_mirna
miR-1301-y	22	TTGCAGCTGCCTGGGAGTGACT	0	0	3	3	0	2	0.01	0.01	0.3652	0.3448	0.01	0.2145	known	known_mirna
miR-1692-z	18	TAGCTCAGTCGGTAGAGC	0	4	0	0	4	0	0.01	0.5131	0.01	0.01	0.3873	0.01	known	known_mirna
miR-17-z	22	CCTGCACTGTAAGCACTTTTGC	0	0	0	2	5	1	0.01	0.01	0.01	0.2299	0.4841	0.1072	known	known_mirna
miR-1839-x	23	AAGGTAGATAGAACAGGTCTTGT	0	0	5	1	0	2	0.01	0.01	0.6086	0.1149	0.01	0.2145	known	known_mirna
miR-1842-x	18	GGCTCTGCTAAGTCGGCT	0	0	0	5	0	3	0.01	0.01	0.01	0.5747	0.01	0.3217	known	known_mirna
miR-20-z	24	CAAAGTGCTTACAGTGCAGGTAGG	2	1	2	2	1	0	0.1826	0.1283	0.2434	0.2299	0.0968	0.01	known	known_mirna
miR-25-x	23	AGGCGGAGACTTGGGCAATTGCT	0	0	0	8	0	0	0.01	0.01	0.01	0.9195	0.01	0.01	known	known_mirna
miR-328-x	18	TGGGGCGGGAGGAGGGGC	2	3	1	0	2	0	0.1826	0.3848	0.1217	0.01	0.1936	0.01	known	known_mirna
miR-351-x	25	TCCCTGAGGAGCCCTTTGAGCCTGA	0	0	0	8	0	0	0.01	0.01	0.01	0.9195	0.01	0.01	known	known_mirna
miR-513-y	20	TAAATTTCACCTTTCTGAGA	0	4	4	0	0	0	0.01	0.5131	0.4869	0.01	0.01	0.01	known	known_mirna
miR-5978-z	18	TTCCGAGACTAGAGTCAC	3	1	0	2	0	2	0.2739	0.1283	0.01	0.2299	0.01	0.2145	known	known_mirna
miR-6749-y	19	TCCTCCCCAGCCTGGCCCC	0	0	0	0	8	0	0.01	0.01	0.01	0.01	0.7746	0.01	known	known_mirna
miR-6756-x	18	TGGGGCGGGAGGAGGGGC	2	3	1	0	2	0	0.1826	0.3848	0.1217	0.01	0.1936	0.01	known	known_mirna
miR-6877-x	18	GGGCCGAAGGGAGGGAGC	0	5	1	0	2	0	0.01	0.6414	0.1217	0.01	0.1936	0.01	known	known_mirna
miR-7385-y	20	ACACCGGCGAGCTGATCTGG	0	3	0	5	0	0	0.01	0.3848	0.01	0.5747	0.01	0.01	known	known_mirna
miR-10585-y	22	GGATAGGTGGGTTTCATTGAAT	1	2	2	0	2	0	0.0913	0.2566	0.2434	0.01	0.1936	0.01	known	known_mirna
miR-1296-x	22	TTAGGGCCCTGGCTCCATCTCC	0	2	3	0	0	2	0.01	0.2566	0.3652	0.01	0.01	0.2145	known	known_mirna
miR-153-x	21	TCATTTTTGTGATTTGCAGCT	5	0	2	0	0	0	0.4566	0.01	0.2434	0.01	0.01	0.01	known	known_mirna
miR-1673-z	18	GTGAGTGGAATTCAGAGT	0	2	1	0	0	4	0.01	0.2566	0.1217	0.01	0.01	0.4289	known	known_mirna
miR-224-x	22	CAAGTCACTAGTGGTTCCGTTT	0	0	4	1	2	0	0.01	0.01	0.4869	0.1149	0.1936	0.01	known	known_mirna
miR-312-y	23	TATTGCACTTGTCACGGCCTGAT	3	0	2	2	0	0	0.2739	0.01	0.2434	0.2299	0.01	0.01	known	known_mirna
miR-3328-z	27	TGTTTGTGCACTTCAGGGAATCTATAC	0	3	0	2	2	0	0.01	0.3848	0.01	0.2299	0.1936	0.01	known	known_mirna
miR-3530-x	21	CGCTCTGCTCACACAATTGTG	4	0	0	1	0	2	0.3652	0.01	0.01	0.1149	0.01	0.2145	known	known_mirna
miR-378-x	22	CTCCTGACTCCAGGTCCTGTGT	1	1	2	1	1	1	0.0913	0.1283	0.2434	0.1149	0.0968	0.1072	known	known_mirna
miR-4693-y	18	GTGAGTGGAATTCAGAGT	0	2	1	0	0	4	0.01	0.2566	0.1217	0.01	0.01	0.4289	known	known_mirna
miR-489-x	22	TGGTCGTATGTATGACGTCATT	0	0	1	5	1	0	0.01	0.01	0.1217	0.5747	0.0968	0.01	known	known_mirna
miR-5008-y	18	GCTCCCAGGGCCTCTTCT	3	0	3	0	1	0	0.2739	0.01	0.3652	0.01	0.0968	0.01	known	known_mirna
miR-520-y	20	AAAGTGCTTCCCTTTGGACT	0	0	7	0	0	0	0.01	0.01	0.852	0.01	0.01	0.01	known	known_mirna
miR-6089-z	19	CGGGGCGGGGCGGGGCGGG	0	0	6	0	0	1	0.01	0.01	0.7303	0.01	0.01	0.1072	known	known_mirna
miR-6642-y	18	GCGGGCGGGCGGCGGGGA	0	2	3	2	0	0	0.01	0.2566	0.3652	0.2299	0.01	0.01	known	known_mirna
miR-7134-x	21	ATGTCCGCGGGTTCCCTATCC	1	0	1	1	3	1	0.0913	0.01	0.1217	0.1149	0.2905	0.1072	known	known_mirna
miR-7648-x	18	CCGCGGTCCGGTCTCGGC	0	1	5	0	0	1	0.01	0.1283	0.6086	0.01	0.01	0.1072	known	known_mirna
miR-8191-x	18	CTCCTGCCTGGCTCACCA	2	0	0	0	5	0	0.1826	0.01	0.01	0.01	0.4841	0.01	known	known_mirna
miR-154-z	22	AGATATTGCACGGTTGATCTCT	0	0	1	1	1	3	0.01	0.01	0.1217	0.1149	0.0968	0.3217	known	known_mirna
miR-1574-y	22	ACAGGAGGATGTCAGGAAGCTT	1	5	0	0	0	0	0.0913	0.6414	0.01	0.01	0.01	0.01	known	known_mirna
miR-1788-y	18	GCAGCGAAAGCGAGTCTG	0	3	0	0	0	3	0.01	0.3848	0.01	0.01	0.01	0.3217	known	known_mirna
miR-302-y	23	TAAGTGCTTCCATGTTTTAGTAG	0	0	0	6	0	0	0.01	0.01	0.01	0.6896	0.01	0.01	known	known_mirna
miR-362-x	24	AATCCTTGGAACCTAGGTGTGAGT	0	3	0	1	0	2	0.01	0.3848	0.01	0.1149	0.01	0.2145	known	known_mirna
miR-3620-x	20	CTGGGCTGGGCTGGGCTGGG	0	1	0	1	0	4	0.01	0.1283	0.01	0.1149	0.01	0.4289	known	known_mirna
miR-3958-y	22	AGATATTGCACGGTTGATCTCT	0	0	1	1	1	3	0.01	0.01	0.1217	0.1149	0.0968	0.3217	known	known_mirna
miR-3969-z	23	CCCATAAAGTAGAAAGCACTATA	0	4	0	1	0	1	0.01	0.5131	0.01	0.1149	0.01	0.1072	known	known_mirna
miR-411-y	21	TATGTAACACGGTCCACTAAC	0	0	6	0	0	0	0.01	0.01	0.7303	0.01	0.01	0.01	known	known_mirna
miR-421-y	23	ATCAACAGACATTAATTGGGCGC	0	2	0	4	0	0	0.01	0.2566	0.01	0.4598	0.01	0.01	known	known_mirna
miR-4507-z	20	CTGGGCTGGGCTGGGCTGGG	0	1	0	1	0	4	0.01	0.1283	0.01	0.1149	0.01	0.4289	known	known_mirna
miR-484-z	24	TCAGGCTCAGTCCCCTCCCGATAT	0	1	3	0	2	0	0.01	0.1283	0.3652	0.01	0.1936	0.01	known	known_mirna
miR-493-x	22	TTGTACATGGTAGGCTTTCATT	0	2	2	0	1	1	0.01	0.2566	0.2434	0.01	0.0968	0.1072	known	known_mirna
miR-5099-z	21	TCTTAGATCGATGTGGTGCTC	6	0	0	0	0	0	0.5479	0.01	0.01	0.01	0.01	0.01	known	known_mirna
miR-532-y	22	CCTCCCACACCCAAGGCTTGCA	1	1	3	0	1	0	0.0913	0.1283	0.3652	0.01	0.0968	0.01	known	known_mirna
miR-552-y	20	ACAGGTGACTGGTTAGACAA	0	0	0	0	6	0	0.01	0.01	0.01	0.01	0.5809	0.01	known	known_mirna
miR-561-x	22	ATCAAGGATCTTAAACTTTGCC	0	2	4	0	0	0	0.01	0.2566	0.4869	0.01	0.01	0.01	known	known_mirna
miR-6645-x	18	GGTGGCAGTGGTGGTGGC	3	0	3	0	0	0	0.2739	0.01	0.3652	0.01	0.01	0.01	known	known_mirna
miR-6833-x	19	GAAGATGGGAGGAAAAGAA	0	0	0	3	3	0	0.01	0.01	0.01	0.3448	0.2905	0.01	known	known_mirna
miR-6973-x	18	TGGGAGGGGTGGAGGGGC	6	0	0	0	0	0	0.5479	0.01	0.01	0.01	0.01	0.01	known	known_mirna
miR-6989-x	19	GGGACAGAGGAAGAGGATG	6	0	0	0	0	0	0.5479	0.01	0.01	0.01	0.01	0.01	known	known_mirna
miR-7160-x	18	AGTGCCGGGCTGTGCCCC	0	6	0	0	0	0	0.01	0.7697	0.01	0.01	0.01	0.01	known	known_mirna
miR-7319-x	18	CCCCTGTCGGGGCCTCCT	0	0	0	2	1	3	0.01	0.01	0.01	0.2299	0.0968	0.3217	known	known_mirna
miR-733-z	18	GTGGGTATAGCTCAGTGG	1	2	0	0	3	0	0.0913	0.2566	0.01	0.01	0.2905	0.01	known	known_mirna
miR-7666-x	18	CCCGGCTGTGCTTCCCCG	0	0	0	0	0	6	0.01	0.01	0.01	0.01	0.01	0.6434	known	known_mirna
miR-9851-x	18	GGTGGCAGTGGTGGTGGC	3	0	3	0	0	0	0.2739	0.01	0.3652	0.01	0.01	0.01	known	known_mirna
miR-12229-x	18	GCCGGGCCGCGCTGGGCT	0	1	0	0	1	3	0.01	0.1283	0.01	0.01	0.0968	0.3217	known	known_mirna
miR-124-x	18	TTTTTAACCCGGAGCTTT	0	0	0	0	0	5	0.01	0.01	0.01	0.01	0.01	0.5361	known	known_mirna
miR-1290-z	21	ATTGGATTTTTGGAGCAGGGA	4	0	0	1	0	0	0.3652	0.01	0.01	0.1149	0.01	0.01	known	known_mirna
miR-1329-y	22	CCTCGTAGCTTGATCACGATAT	0	0	0	1	3	1	0.01	0.01	0.01	0.1149	0.2905	0.1072	known	known_mirna
miR-1343-x	18	GGTAGCGGCCCCCCGGCG	0	0	2	1	2	0	0.01	0.01	0.2434	0.1149	0.1936	0.01	known	known_mirna
miR-136-x	22	ACTCCATTTGTTTTGATGATGG	0	0	4	1	0	0	0.01	0.01	0.4869	0.1149	0.01	0.01	known	known_mirna
miR-1416-y	18	AATTGTCTGACTTGAGTA	0	1	1	2	0	1	0.01	0.1283	0.1217	0.2299	0.01	0.1072	known	known_mirna
miR-1563-z	20	GATGAGAAAACACTGAAACT	0	0	0	0	5	0	0.01	0.01	0.01	0.01	0.4841	0.01	known	known_mirna
miR-1649-x	19	TCCTGCAGTCGGTGCGGCT	0	0	0	0	5	0	0.01	0.01	0.01	0.01	0.4841	0.01	known	known_mirna
miR-1784-x	22	TTCTGCTCCTATTTAAGTCAAT	0	2	0	1	2	0	0.01	0.2566	0.01	0.1149	0.1936	0.01	known	known_mirna
miR-194-z	24	TGTAACAGCAACTCCATGTGGACC	0	0	0	0	3	2	0.01	0.01	0.01	0.01	0.2905	0.2145	known	known_mirna
miR-2340-z	19	TCCCTGGTGGTCTAGTGGA	2	1	1	0	1	0	0.1826	0.1283	0.1217	0.01	0.0968	0.01	known	known_mirna
miR-236-y	21	TAATACTGTCTGGTAATGACG	1	0	0	0	1	3	0.0913	0.01	0.01	0.01	0.0968	0.3217	known	known_mirna
miR-2498-x	18	TAACAGGTCTGTTATGCC	1	3	0	0	1	0	0.0913	0.3848	0.01	0.01	0.0968	0.01	known	known_mirna
miR-263-x	20	ATGGCACTGGTAGAATTCAC	0	1	2	1	0	1	0.01	0.1283	0.2434	0.1149	0.01	0.1072	known	known_mirna
miR-2955-x	23	CAAAGTCCACCAGCTTAGCTTGA	0	0	0	3	0	2	0.01	0.01	0.01	0.3448	0.01	0.2145	known	known_mirna
miR-3077-x	18	GCGGGCGGGTGGGCGGCC	0	0	1	0	0	4	0.01	0.01	0.1217	0.01	0.01	0.4289	known	known_mirna
miR-3120-z	23	ACAGCAAGTGTAGACAGGCAGAC	1	4	0	0	0	0	0.0913	0.5131	0.01	0.01	0.01	0.01	known	known_mirna
miR-328-y	22	CTGGCCCTCTCTGCCCTTCCGT	0	1	3	0	0	1	0.01	0.1283	0.3652	0.01	0.01	0.1072	known	known_mirna
miR-3388-y	26	TCGCATTGGGACCTGGATGACTGAGC	0	2	0	0	2	1	0.01	0.2566	0.01	0.01	0.1936	0.1072	known	known_mirna
miR-370-y	22	GCCTGCTGGGGTGGAACCTGGT	0	3	2	0	0	0	0.01	0.3848	0.2434	0.01	0.01	0.01	known	known_mirna
miR-383-z	18	GAAGTGCTTCGATTTTGG	0	0	0	5	0	0	0.01	0.01	0.01	0.5747	0.01	0.01	known	known_mirna
miR-4324-z	20	TCCCTGAGACCCTAACTTTA	0	1	0	1	1	2	0.01	0.1283	0.01	0.1149	0.0968	0.2145	known	known_mirna
miR-4770-z	19	TGAGATGAAGCTGTAGCTC	0	0	3	2	0	0	0.01	0.01	0.3652	0.2299	0.01	0.01	known	known_mirna
miR-490-x	20	CCATGGATCTCCAGGTGGGT	0	0	1	2	2	0	0.01	0.01	0.1217	0.2299	0.1936	0.01	known	known_mirna
miR-512-y	23	AAGTGCTGTCATAGCTGAGGTCT	0	0	4	0	1	0	0.01	0.01	0.4869	0.01	0.0968	0.01	known	known_mirna
miR-542-y	22	TGTGACAGATTGATAACTGAAA	0	0	4	0	0	1	0.01	0.01	0.4869	0.01	0.01	0.1072	known	known_mirna
miR-6123-z	19	GCTGCCAAGGCCACGCTCA	0	0	0	0	0	5	0.01	0.01	0.01	0.01	0.01	0.5361	known	known_mirna
miR-6529-x	21	GAGAGATCAGAGGCGCAGAGT	0	2	1	0	2	0	0.01	0.2566	0.1217	0.01	0.1936	0.01	known	known_mirna
miR-6567-y	19	GGGCGGCGGGGAGCGGAGC	0	0	5	0	0	0	0.01	0.01	0.6086	0.01	0.01	0.01	known	known_mirna
miR-6974-y	19	CTCCACTCTCTCCTTTCCC	0	1	2	0	0	2	0.01	0.1283	0.2434	0.01	0.01	0.2145	known	known_mirna
miR-6980-x	18	CGGAGGAGGCTAGGTTAG	0	0	0	0	5	0	0.01	0.01	0.01	0.01	0.4841	0.01	known	known_mirna
miR-93-y	23	ACTGCTGAGCTAGCACTTCCCGA	0	2	1	2	0	0	0.01	0.2566	0.1217	0.2299	0.01	0.01	known	known_mirna
miR-96-y	22	CAATTATGTGTAGTGCCAATAT	4	0	0	0	1	0	0.3652	0.01	0.01	0.01	0.0968	0.01	known	known_mirna
miR-9623-y	22	TACCTTTAAATCCTGGTCCGGA	0	1	1	2	1	0	0.01	0.1283	0.1217	0.2299	0.0968	0.01	known	known_mirna
miR-9966-z	18	GGCAGATGGACAGGTGGC	3	0	2	0	0	0	0.2739	0.01	0.2434	0.01	0.01	0.01	known	known_mirna
miR-10240-x	19	GTCAGGATGGCCGAGTGGA	1	1	2	0	0	0	0.0913	0.1283	0.2434	0.01	0.01	0.01	known	known_mirna
miR-1180-y	22	TTTCCGGCTCGCGTGGGTGTGT	0	0	4	0	0	0	0.01	0.01	0.4869	0.01	0.01	0.01	known	known_mirna
miR-11975-z	18	CGGCGGCGGCGCTGCGGC	0	2	0	2	0	0	0.01	0.2566	0.01	0.2299	0.01	0.01	known	known_mirna
miR-11976-z	18	CGGCGGCGGCGCTGCGGC	0	2	0	2	0	0	0.01	0.2566	0.01	0.2299	0.01	0.01	known	known_mirna
miR-12217-y	19	CCGGGCGGGGCGGGGCGGG	1	0	3	0	0	0	0.0913	0.01	0.3652	0.01	0.01	0.01	known	known_mirna
miR-1299-z	22	TTCTGGAATTCTGTGTGAGGGA	0	3	1	0	0	0	0.01	0.3848	0.1217	0.01	0.01	0.01	known	known_mirna
miR-1303-z	21	TTTTAGAGACGGGGTCTTGCT	0	0	0	0	4	0	0.01	0.01	0.01	0.01	0.3873	0.01	known	known_mirna
miR-1343-y	22	CTCCTGGGGCCCGCACTCTCGC	0	0	3	1	0	0	0.01	0.01	0.3652	0.1149	0.01	0.01	known	known_mirna
miR-1359-z	18	TCCACAATCTCGGGCCGA	0	1	0	2	0	1	0.01	0.1283	0.01	0.2299	0.01	0.1072	known	known_mirna
miR-14-x	23	CGGGGAGAGAAATCGACGAGGCT	0	1	2	0	1	0	0.01	0.1283	0.2434	0.01	0.0968	0.01	known	known_mirna
miR-151-z	21	TCGAGGAGCTCACAGTCTAGC	0	1	3	0	0	0	0.01	0.1283	0.3652	0.01	0.01	0.01	known	known_mirna
miR-1662-y	23	TCCCAAGCAGGCTGATGTCAGGC	0	0	0	2	0	2	0.01	0.01	0.01	0.2299	0.01	0.2145	known	known_mirna
miR-1666-z	20	GACACCACGGGGCTGAGGCT	0	4	0	0	0	0	0.01	0.5131	0.01	0.01	0.01	0.01	known	known_mirna
miR-196-y	21	CAAGAACATCGAACTACCTGA	0	0	0	0	4	0	0.01	0.01	0.01	0.01	0.3873	0.01	known	known_mirna
miR-2127-z	18	GCCGGGCCGGGAGGGAGG	0	4	0	0	0	0	0.01	0.5131	0.01	0.01	0.01	0.01	known	known_mirna
miR-217-z	21	TAATGCATTAGGAACTGATGG	2	0	2	0	0	0	0.1826	0.01	0.2434	0.01	0.01	0.01	known	known_mirna
miR-2247-z	18	GTTCCTTTTGATTGCTGA	0	0	0	4	0	0	0.01	0.01	0.01	0.4598	0.01	0.01	known	known_mirna
miR-2284-z	22	GAAAAGTTCGTTCGGGTTTTTC	0	0	1	1	2	0	0.01	0.01	0.1217	0.1149	0.1936	0.01	known	known_mirna
miR-2316-z	18	GGCCTGGGCAGCGGCGGG	0	0	0	0	4	0	0.01	0.01	0.01	0.01	0.3873	0.01	known	known_mirna
miR-2355-x	22	ATCCCCAGATACAATGGACAAT	0	0	0	1	1	2	0.01	0.01	0.01	0.1149	0.0968	0.2145	known	known_mirna
miR-2395-z	20	CTGTTGGCAGCTCCCTCAGC	0	0	0	0	4	0	0.01	0.01	0.01	0.01	0.3873	0.01	known	known_mirna
miR-2535-x	18	GGCTAGGCCGCGACGAGA	0	2	0	2	0	0	0.01	0.2566	0.01	0.2299	0.01	0.01	known	known_mirna
miR-2818-z	18	GCAAAGGGAAGAAATCTG	4	0	0	0	0	0	0.3652	0.01	0.01	0.01	0.01	0.01	known	known_mirna
miR-285-z	23	CTAGCACCATTTGAAATCAGTTC	0	0	0	4	0	0	0.01	0.01	0.01	0.4598	0.01	0.01	known	known_mirna
miR-2899-z	18	GGCGGGCCGGGGCCGGAA	0	0	0	0	4	0	0.01	0.01	0.01	0.01	0.3873	0.01	known	known_mirna
miR-2955-y	21	CTAAGCTCCTGGACTTTGCAT	0	0	0	4	0	0	0.01	0.01	0.01	0.4598	0.01	0.01	known	known_mirna
miR-313-y	23	TATTGCACTTGTCACGGCCTGAA	0	2	0	0	1	1	0.01	0.2566	0.01	0.01	0.0968	0.1072	known	known_mirna
miR-3154-z	18	GGGGAGTTGGAGCAGAGA	0	0	0	4	0	0	0.01	0.01	0.01	0.4598	0.01	0.01	known	known_mirna
miR-317-x	22	CGGGTGCCACGCTGTGCTCTCT	0	1	2	1	0	0	0.01	0.1283	0.2434	0.1149	0.01	0.01	known	known_mirna
miR-346-y	18	TGGGCTGGGCGTGCAGCT	0	0	4	0	0	0	0.01	0.01	0.4869	0.01	0.01	0.01	known	known_mirna
miR-376-y	21	AACATAGAGGAAATTCCACGT	0	2	1	0	1	0	0.01	0.2566	0.1217	0.01	0.0968	0.01	known	known_mirna
miR-379-x	21	TGGTAGACTATGGAACGTAGG	0	1	3	0	0	0	0.01	0.1283	0.3652	0.01	0.01	0.01	known	known_mirna
miR-3835-x	19	TGTTGAATTACTGCTAGCA	4	0	0	0	0	0	0.3652	0.01	0.01	0.01	0.01	0.01	known	known_mirna
miR-409-y	23	CGAATGTTGCTCGGTGAACCCCT	0	1	3	0	0	0	0.01	0.1283	0.3652	0.01	0.01	0.01	known	known_mirna
miR-4206-y	19	TATTGGATGGTTTAGTGAG	4	0	0	0	0	0	0.3652	0.01	0.01	0.01	0.01	0.01	known	known_mirna
miR-4662-x	22	TTAGCCAATTGTCCATCTTTAG	0	0	3	0	0	1	0.01	0.01	0.3652	0.01	0.01	0.1072	known	known_mirna
miR-4767-z	19	CCCGCGGGCGGTGCTGGCC	0	0	0	0	4	0	0.01	0.01	0.01	0.01	0.3873	0.01	known	known_mirna
miR-4800-y	21	CATCCGTCCGTCTGTCCGCCC	0	0	0	0	4	0	0.01	0.01	0.01	0.01	0.3873	0.01	known	known_mirna
miR-507-z	21	TTTTGCACCTTTTGGAGTGAA	0	2	2	0	0	0	0.01	0.2566	0.2434	0.01	0.01	0.01	known	known_mirna
miR-584-x	21	TTATGGTTTGCCTGGGACTGA	1	0	3	0	0	0	0.0913	0.01	0.3652	0.01	0.01	0.01	known	known_mirna
miR-6239-z	18	TAGCGGTGGATCACTCGA	2	0	0	0	0	2	0.1826	0.01	0.01	0.01	0.01	0.2145	known	known_mirna
miR-625-x	19	GGGGAGAGTTCTACAGTCC	4	0	0	0	0	0	0.3652	0.01	0.01	0.01	0.01	0.01	known	known_mirna
miR-6328-z	19	AGGGGCCTGCTCTGAGCCA	0	0	4	0	0	0	0.01	0.01	0.4869	0.01	0.01	0.01	known	known_mirna
miR-656-y	21	AATATTATACAGTCAACCTCT	0	1	2	1	0	0	0.01	0.1283	0.2434	0.1149	0.01	0.01	known	known_mirna
miR-6596-x	18	CCGGGCCCGGGTCTTCCC	1	2	0	0	1	0	0.0913	0.2566	0.01	0.01	0.0968	0.01	known	known_mirna
miR-663-z	18	AGGGGCGCTGCGGGACCG	0	0	0	0	3	1	0.01	0.01	0.01	0.01	0.2905	0.1072	known	known_mirna
miR-67-x	18	CTTATTCCGTGGGTCGGA	0	0	1	0	3	0	0.01	0.01	0.1217	0.01	0.2905	0.01	known	known_mirna
miR-6720-x	22	TTCCAGCCCTGGTAGGAGCCGC	0	0	0	0	4	0	0.01	0.01	0.01	0.01	0.3873	0.01	known	known_mirna
miR-6977-x	19	GCTGCGGGCACGGCTCGGC	0	0	0	4	0	0	0.01	0.01	0.01	0.4598	0.01	0.01	known	known_mirna
miR-7047-x	19	AGGAGGGCTGGGGCTGAAT	0	4	0	0	0	0	0.01	0.5131	0.01	0.01	0.01	0.01	known	known_mirna
miR-708-y	23	CATCTAGACTGTGAGCTTCTAGA	0	2	0	0	2	0	0.01	0.2566	0.01	0.01	0.1936	0.01	known	known_mirna
miR-7299-y	19	ATGGAGACATAAAGCAGGA	0	0	0	4	0	0	0.01	0.01	0.01	0.4598	0.01	0.01	known	known_mirna
miR-735-y	20	TCGCACCGCTCAACTTGACC	0	0	0	4	0	0	0.01	0.01	0.01	0.4598	0.01	0.01	known	known_mirna
miR-7687-x	18	CGAGGAACCAGAGGCGCA	0	1	2	0	1	0	0.01	0.1283	0.2434	0.01	0.0968	0.01	known	known_mirna
miR-7913-x	19	CTTTACATGGGATAAGCTG	0	0	0	4	0	0	0.01	0.01	0.01	0.4598	0.01	0.01	known	known_mirna
miR-8101-z	18	GCCGGAGCCGGAGGAGCC	3	0	0	1	0	0	0.2739	0.01	0.01	0.1149	0.01	0.01	known	known_mirna
miR-8791-z	18	CCTGCTGTCCTGTGCCAT	0	0	0	0	4	0	0.01	0.01	0.01	0.01	0.3873	0.01	known	known_mirna
miR-887-x	20	TGGGAGCCCTGTGAGCCTCT	0	0	0	4	0	0	0.01	0.01	0.01	0.4598	0.01	0.01	known	known_mirna
miR-892-z	19	TGTGTCCTTACTGTGTAGC	0	0	0	0	4	0	0.01	0.01	0.01	0.01	0.3873	0.01	known	known_mirna
miR-8996-z	20	CTGCGGGCCCGAGCGGACGG	0	0	4	0	0	0	0.01	0.01	0.4869	0.01	0.01	0.01	known	known_mirna
miR-9259-z	18	CCAGGACGAGCTGGAGCC	0	0	0	0	0	4	0.01	0.01	0.01	0.01	0.01	0.4289	known	known_mirna
miR-98-y	22	CTATACAACTTACTACTTTCCT	0	1	0	0	2	1	0.01	0.1283	0.01	0.01	0.1936	0.1072	known	known_mirna
novel-m0001-5p	23	GAAACCAAGCGTCGGTGGAGCCT	2766	1594	2077	3541	2894	4180	252.568	204.48	252.807	406.999	280.195	448.211	novel	novel_mirna
novel-m0002-5p	23	GAAACCAAGCGTCGGTGGAGCCT	2766	1594	2077	3541	2894	4180	252.568	204.48	252.807	406.999	280.195	448.211	novel	novel_mirna
novel-m0003-5p	23	TCAGACATGCTGGACATAACAGA	1309	871	1039	1145	1452	1217	119.527	111.733	126.464	131.605	140.582	130.496	novel	novel_mirna
novel-m0004-3p	21	GCAAAGGCCCGTACTTATCTG	330	93	393	41	344	128	30.1328	11.9301	47.8349	4.7125	33.3059	13.7251	novel	novel_mirna
novel-m0007-5p	22	TGCTCATTCACTACTGCTGGAA	218	185	112	202	237	173	19.9059	23.732	13.6323	23.2177	22.9462	18.5503	novel	novel_mirna
novel-m0015-5p	22	CGAGGGATGCCCGTAGAGAAGC	260	93	181	132	178	157	23.741	11.9301	22.0308	15.172	17.2338	16.8347	novel	novel_mirna
novel-m0038-3p	25	TTCTGAAAACTCTGCACTGAGGCTT	190	156	147	159	179	146	17.3492	20.0118	17.8924	18.2753	17.3307	15.6552	novel	novel_mirna
novel-m0005-5p	23	TATTCCTTAAGTAGACAAAACTG	149	129	158	147	124	105	13.6054	16.5482	19.2313	16.896	12.0056	11.2589	novel	novel_mirna
novel-m0006-5p	22	TCCCTGAATTATGTGGTAGCCT	131	72	100	84	199	71	11.9618	9.2362	12.1717	9.6549	19.2671	7.6131	novel	novel_mirna
novel-m0009-3p	22	AGGGATCTTGTTAGAGTAGTGA	119	86	89	86	85	152	10.8661	11.0322	10.8328	9.8848	8.2296	16.2986	novel	novel_mirna
novel-m0027-3p	21	TACGCCTGTCTGAGCGTCGCT	14	76	327	38	71	47	1.2784	9.7493	39.8015	4.3677	6.8742	5.0397	novel	novel_mirna
novel-m0012-5p	22	ATCAAAGGAATGGAGCACCTCT	72	91	71	85	140	95	6.5744	11.6736	8.6419	9.7698	13.5547	10.1866	novel	novel_mirna
novel-m0013-3p	22	ATCAAAGGAATGGAGCACCTCT	72	91	71	85	140	95	6.5744	11.6736	8.6419	9.7698	13.5547	10.1866	novel	novel_mirna
novel-m0008-5p	25	CTCCATGTCTCCATGGGGGCTGCCG	101	70	66	105	101	98	9.2225	8.9797	8.0333	12.0686	9.7788	10.5083	novel	novel_mirna
novel-m0010-3p	22	TCACTGCACCTCTGGGCTTGGT	129	74	82	118	33	78	11.7792	9.4928	9.9808	13.5628	3.195	8.3637	novel	novel_mirna
novel-m0025-3p	22	CACGGTCTGGCACAGGCGCTGC	88	59	61	158	33	104	8.0354	7.5686	7.4248	18.1604	3.195	11.1516	novel	novel_mirna
novel-m0026-5p	22	CACGGTCTGGCACAGGCGCTGC	88	59	61	158	33	104	8.0354	7.5686	7.4248	18.1604	3.195	11.1516	novel	novel_mirna
novel-m0014-5p	20	AAACAAGATGCTGCTCTGCA	57	73	72	86	111	84	5.2048	9.3645	8.7636	9.8848	10.7469	9.0071	novel	novel_mirna
novel-m0018-5p	23	AACTGAATTCCATGGACTGGTTC	80	83	66	66	74	101	7.3049	10.6473	8.0333	7.586	7.1646	10.83	novel	novel_mirna
novel-m0046-5p	18	CCACTTCTCTGGCCTTCT	122	50	68	80	69	59	11.14	6.414	8.2768	9.1951	6.6805	6.3264	novel	novel_mirna
novel-m0017-3p	22	AACACCTGCTTAGCCACTTTCT	96	60	50	81	73	86	8.7659	7.6969	6.0859	9.3101	7.0678	9.2216	novel	novel_mirna
novel-m0011-5p	25	TGAGAACTGAATTCCATAGGCGTTA	98	49	46	79	106	36	8.9485	6.2858	5.599	9.0802	10.2629	3.8602	novel	novel_mirna
novel-m0022-5p	25	TAGGAGGGCAGCTCTGCTCAGCGCT	3	0	326	11	2	2	0.2739	0.01	39.6798	1.2643	0.1936	0.2145	novel	novel_mirna
novel-m0021-5p	21	GCCAGAGACGTGATATACATT	40	41	47	39	60	99	3.6525	5.2595	5.7207	4.4826	5.8092	10.6155	novel	novel_mirna
novel-m0037-5p	22	TCACGGGGCACTGGCGGATAGA	69	46	52	42	59	37	6.3005	5.9009	6.3293	4.8274	5.7123	3.9674	novel	novel_mirna
novel-m0016-5p	22	TGCGCATTGAAATCAAGACTGT	54	50	52	53	58	36	4.9308	6.414	6.3293	6.0918	5.6155	3.8602	novel	novel_mirna
novel-m0019-3p	22	TCACATTTGCCTGCAGAGATTT	52	47	19	61	74	41	4.7482	6.0292	2.3126	7.0113	7.1646	4.3963	novel	novel_mirna
novel-m0030-3p	23	AATTGCTCTCAGGAGCTGTCTCT	37	106	33	57	27	21	3.3785	13.5978	4.0167	6.5515	2.6141	2.2518	novel	novel_mirna
novel-m0029-3p	22	CAGCGGCTGCTCAGGACCTGCT	42	52	35	60	42	46	3.8351	6.6706	4.2601	6.8963	4.0664	4.9325	novel	novel_mirna
novel-m0020-3p	18	TCCTCACCGGCAGCACCA	3	82	33	72	1	68	0.2739	10.519	4.0167	8.2756	0.0968	7.2915	novel	novel_mirna
novel-m0023-3p	23	TCTGACTGTTGCTGCCCCTGTGC	54	37	40	49	40	34	4.9308	4.7464	4.8687	5.632	3.8728	3.6457	novel	novel_mirna
novel-m0031-5p	22	GTGGCCTGTGGTTACTGGACAC	39	27	30	53	47	36	3.5612	3.4636	3.6515	6.0918	4.5505	3.8602	novel	novel_mirna
novel-m0024-5p	22	TGGGAGGCAGCAGGCTTTGACT	41	30	47	42	29	33	3.7438	3.8484	5.7207	4.8274	2.8078	3.5385	novel	novel_mirna
novel-m0028-5p	23	TGAAGTCTGTGCTGAGCTAGTGA	7	8	38	56	46	53	0.6392	1.0262	4.6253	6.4366	4.4537	5.6831	novel	novel_mirna
novel-m0034-3p	21	CATATATGTAAAGTGCCTTCC	70	26	22	29	36	25	6.3918	3.3353	2.6778	3.3332	3.4855	2.6807	novel	novel_mirna
novel-m0036-5p	23	TAGTGCAATTGCAGCTCATGCTC	35	37	44	29	37	26	3.1959	4.7464	5.3556	3.3332	3.5823	2.7879	novel	novel_mirna
novel-m0065-5p	21	CAGGGAGGCAGCAGTGGGATC	31	34	20	31	42	19	2.8307	4.3615	2.4343	3.5631	4.0664	2.0373	novel	novel_mirna
novel-m0035-5p	23	AAACTCCTGTCTGCTGTAGGTGT	29	17	15	67	27	17	2.648	2.1808	1.8258	7.7009	2.6141	1.8229	novel	novel_mirna
novel-m0051-5p	21	TGCTGGGCACCACCTCTGGCC	45	26	36	20	24	21	4.109	3.3353	4.3818	2.2988	2.3237	2.2518	novel	novel_mirna
novel-m0033-3p	24	TTCCCTTCCTACCCAAGCCATTCT	72	22	23	30	14	4	6.5744	2.8222	2.7995	3.4482	1.3555	0.4289	novel	novel_mirna
novel-m0058-5p	25	CCGCGGGGCGGGACGGCTCTGTGCT	48	34	15	23	19	20	4.383	4.3615	1.8258	2.6436	1.8396	2.1445	novel	novel_mirna
novel-m0041-5p	21	TGCTGGGAAGTCACTAGGACG	52	5	10	25	41	25	4.7482	0.6414	1.2172	2.8735	3.9696	2.6807	novel	novel_mirna
novel-m0032-5p	23	CTGGAGGCGTCCGACTCCCCGCT	50	32	30	6	28	7	4.5656	4.105	3.6515	0.6896	2.7109	0.7506	novel	novel_mirna
novel-m0047-3p	21	TATGCAGAGACCCCTGGGAGC	17	30	31	14	46	8	1.5523	3.8484	3.7732	1.6091	4.4537	0.8578	novel	novel_mirna
novel-m0059-5p	25	CCGCGGGGCGGGACGGCTCTGTGCT	41	30	14	16	16	15	3.7438	3.8484	1.704	1.839	1.5491	1.6084	novel	novel_mirna
novel-m0040-5p	21	TCAAGACTGATACGATACGTC	14	17	16	29	31	14	1.2784	2.1808	1.9475	3.3332	3.0014	1.5012	novel	novel_mirna
novel-m0083-3p	21	TCAATCAGTGGTGTGACAAGC	19	7	14	35	25	17	1.7349	0.898	1.704	4.0229	2.4205	1.8229	novel	novel_mirna
novel-m0039-3p	23	AGGGCTGCCTGGAGTTTGCTACT	25	17	20	24	17	12	2.2828	2.1808	2.4343	2.7585	1.6459	1.2867	novel	novel_mirna
novel-m0048-3p	22	TTTGCTGTCACCAGACCTGGTT	61	7	6	16	6	15	5.57	0.898	0.7303	1.839	0.5809	1.6084	novel	novel_mirna
novel-m0044-3p	22	TTCTTCAACCCCCTAGCTCTGT	28	10	25	23	19	5	2.5567	1.2828	3.0429	2.6436	1.8396	0.5361	novel	novel_mirna
novel-m0049-5p	22	TTGGGGGAATGTGGAGAGTGTT	21	20	14	23	25	7	1.9175	2.5656	1.704	2.6436	2.4205	0.7506	novel	novel_mirna
novel-m0063-3p	22	CTGGAAGGAGTCCTGCACAGCC	19	17	14	26	14	19	1.7349	2.1808	1.704	2.9884	1.3555	2.0373	novel	novel_mirna
novel-m0072-3p	22	CCTGGAGCTGGCTAGCAGGTGC	32	19	13	11	15	15	2.922	2.4373	1.5823	1.2643	1.4523	1.6084	novel	novel_mirna
novel-m0042-3p	22	AGGGCTTGTTGAGGGGGTTGGT	17	23	21	9	15	19	1.5523	2.9505	2.5561	1.0345	1.4523	2.0373	novel	novel_mirna
novel-m0073-3p	22	CTAACACCTGCTTAGCCACTTT	23	10	11	28	19	13	2.1002	1.2828	1.3389	3.2183	1.8396	1.394	novel	novel_mirna
novel-m0050-5p	23	TACAGATGATGAGCTTTTGCAGT	9	12	7	17	35	23	0.8218	1.5394	0.852	1.954	3.3887	2.4662	novel	novel_mirna
novel-m0062-3p	21	TCTGCCTCTGGTCCCGAACAG	15	11	15	13	32	15	1.3697	1.4111	1.8258	1.4942	3.0982	1.6084	novel	novel_mirna
novel-m0075-5p	21	CTTGGGGCAGGAGGACAAGGT	20	18	13	19	17	13	1.8262	2.3091	1.5823	2.1838	1.6459	1.394	novel	novel_mirna
novel-m0045-5p	22	AGCGGTTCTGACATCGAGTGGC	23	4	13	3	18	33	2.1002	0.5131	1.5823	0.3448	1.7427	3.5385	novel	novel_mirna
novel-m0055-3p	22	ACTGGGGACACATGATGCAACA	16	22	13	11	12	20	1.461	2.8222	1.5823	1.2643	1.1618	2.1445	novel	novel_mirna
novel-m0079-3p	20	CAGCTCCTCCAGCCTCACCT	14	16	22	10	15	15	1.2784	2.0525	2.6778	1.1494	1.4523	1.6084	novel	novel_mirna
novel-m0061-5p	22	ACGACTCTTGGATAATTCTCCT	19	0	26	14	14	15	1.7349	0.01	3.1646	1.6091	1.3555	1.6084	novel	novel_mirna
novel-m0043-5p	18	AGGTTCAGACATTTGGTG	20	18	12	10	14	13	1.8262	2.3091	1.4606	1.1494	1.3555	1.394	novel	novel_mirna
novel-m0148-3p	20	CTAAGGCCGGCATCAATATG	21	7	16	14	12	14	1.9175	0.898	1.9475	1.6091	1.1618	1.5012	novel	novel_mirna
novel-m0070-3p	22	TCCTTCGGGACCCGCAGAGCAC	10	8	15	9	16	21	0.9131	1.0262	1.8258	1.0345	1.5491	2.2518	novel	novel_mirna
novel-m0104-3p	22	CCTGAAGCGCGCTGCACCTGCA	18	10	12	13	13	13	1.6436	1.2828	1.4606	1.4942	1.2587	1.394	novel	novel_mirna
novel-m0053-3p	23	AATGTCAGCATGTTTCTCTGAGC	13	5	12	10	25	12	1.1871	0.6414	1.4606	1.1494	2.4205	1.2867	novel	novel_mirna
novel-m0060-3p	19	CTGTTGTTTTCTGATGTCT	0	39	6	15	0	16	0.01	5.003	0.7303	1.7241	0.01	1.7156	novel	novel_mirna
novel-m0056-3p	22	GCTGCAACAAGAACCATACAAG	19	4	5	21	7	16	1.7349	0.5131	0.6086	2.4137	0.6777	1.7156	novel	novel_mirna
novel-m0068-5p	22	TTGGAGCCCGCTCCCTGATACC	11	11	19	5	14	12	1.0044	1.4111	2.3126	0.5747	1.3555	1.2867	novel	novel_mirna
novel-m0052-3p	22	AATGTGGAGTTGGCTGGGCTGG	23	9	8	6	10	14	2.1002	1.1545	0.9737	0.6896	0.9682	1.5012	novel	novel_mirna
novel-m0090-5p	23	TTATCTGAAATGATGATGAAACT	5	5	11	17	19	13	0.4566	0.6414	1.3389	1.954	1.8396	1.394	novel	novel_mirna
novel-m0165-5p	25	CTGGTCATTACCAAGGCTGCTAGGA	21	8	14	5	9	11	1.9175	1.0262	1.704	0.5747	0.8714	1.1795	novel	novel_mirna
novel-m0069-5p	19	AGGACACAAGGTGACCCTG	37	0	5	3	20	2	3.3785	0.01	0.6086	0.3448	1.9364	0.2145	novel	novel_mirna
novel-m0054-3p	23	CTGCCTGGTTTCGTCAGCTCAGG	10	3	14	15	4	19	0.9131	0.3848	1.704	1.7241	0.3873	2.0373	novel	novel_mirna
novel-m0071-5p	24	TGGTGCTGAGCACTCTCAACAGCT	14	6	10	4	21	8	1.2784	0.7697	1.2172	0.4598	2.0332	0.8578	novel	novel_mirna
novel-m0123-5p	23	AAGACTCAACGCTGTGGTTCCCG	16	9	25	6	6	0	1.461	1.1545	3.0429	0.6896	0.5809	0.01	novel	novel_mirna
novel-m0064-5p	23	AGTGATGTCACACGTGCCTGCAT	15	9	5	16	10	6	1.3697	1.1545	0.6086	1.839	0.9682	0.6434	novel	novel_mirna
novel-m0087-3p	22	ATCACTTTTGGACCCCTTCTGT	9	7	4	7	16	18	0.8218	0.898	0.4869	0.8046	1.5491	1.9301	novel	novel_mirna
novel-m0057-5p	22	ATTTCCTACCTCGTCTCCACCT	22	4	9	14	6	5	2.0089	0.5131	1.0955	1.6091	0.5809	0.5361	novel	novel_mirna
novel-m0067-3p	21	TCTGCCTGGCCATCCTTTTTC	11	16	11	6	5	11	1.0044	2.0525	1.3389	0.6896	0.4841	1.1795	novel	novel_mirna
novel-m0096-3p	22	GAACAAGAAAACAAGGTCCTCT	5	6	10	4	16	13	0.4566	0.7697	1.2172	0.4598	1.5491	1.394	novel	novel_mirna
novel-m0085-5p	18	CGGGGAGGGCGGCGGGGC	10	2	6	18	5	9	0.9131	0.2566	0.7303	2.0689	0.4841	0.965	novel	novel_mirna
novel-m0112-3p	23	TGGCACCCGTCGCGGTCTTCTCC	17	11	4	4	8	6	1.5523	1.4111	0.4869	0.4598	0.7746	0.6434	novel	novel_mirna
novel-m0066-3p	22	CAGCTAAGCTCCTGGACTTTGC	4	1	7	5	4	28	0.3652	0.1283	0.852	0.5747	0.3873	3.0024	novel	novel_mirna
novel-m0086-5p	22	TTGTCTGCAAGTTCTCCTAGCA	0	5	2	12	15	14	0.01	0.6414	0.2434	1.3793	1.4523	1.5012	novel	novel_mirna
novel-m0187-3p	23	TGGCACCAGGGGTCTGTTCAACA	1	7	0	2	22	16	0.0913	0.898	0.01	0.2299	2.13	1.7156	novel	novel_mirna
novel-m0099-5p	21	TCCGTGGTTCTACCCTGTGGT	4	4	5	8	13	13	0.3652	0.5131	0.6086	0.9195	1.2587	1.394	novel	novel_mirna
novel-m0136-3p	24	TGGCACTGAAATGGGAAAGAGGGA	4	8	0	8	24	3	0.3652	1.0262	0.01	0.9195	2.3237	0.3217	novel	novel_mirna
novel-m0088-5p	23	ACACTGCCACAACCCTGTGAACC	8	10	6	11	10	1	0.7305	1.2828	0.7303	1.2643	0.9682	0.1072	novel	novel_mirna
novel-m0089-5p	23	CCCCACCTCTGAGCTCTGCAGCC	10	13	10	5	3	4	0.9131	1.6677	1.2172	0.5747	0.2905	0.4289	novel	novel_mirna
novel-m0124-3p	25	ACTGCAGTATAAGCACTTCTGGCAT	11	3	8	8	11	4	1.0044	0.3848	0.9737	0.9195	1.065	0.4289	novel	novel_mirna
novel-m0082-5p	22	CAAAACTCTTAAGCACATGCTT	4	6	16	2	12	4	0.3652	0.7697	1.9475	0.2299	1.1618	0.4289	novel	novel_mirna
novel-m0101-3p	22	TGGCAGGACTTCAAAGGGAAGC	7	7	8	5	9	8	0.6392	0.898	0.9737	0.5747	0.8714	0.8578	novel	novel_mirna
novel-m0176-5p	22	TAATCCTGCTGCCTTTGAAGTC	13	5	15	2	0	9	1.1871	0.6414	1.8258	0.2299	0.01	0.965	novel	novel_mirna
novel-m0097-5p	23	TTGCACACAAAAACCCAAAGAAC	8	4	9	11	8	3	0.7305	0.5131	1.0955	1.2643	0.7746	0.3217	novel	novel_mirna
novel-m0117-3p	22	CGCCAGCCGGGCCCTAATCCCC	5	8	4	8	5	13	0.4566	1.0262	0.4869	0.9195	0.4841	1.394	novel	novel_mirna
novel-m0135-5p	23	TCTCGGCACAGGCCCTGTTTGCT	6	21	2	6	0	8	0.5479	2.6939	0.2434	0.6896	0.01	0.8578	novel	novel_mirna
novel-m0094-5p	22	TACAGCTCCTCGTACGGTCACT	20	5	0	5	7	5	1.8262	0.6414	0.01	0.5747	0.6777	0.5361	novel	novel_mirna
novel-m0131-3p	22	ACTGGGCACCACTGGGAACAAC	11	11	8	0	7	5	1.0044	1.4111	0.9737	0.01	0.6777	0.5361	novel	novel_mirna
novel-m0170-5p	22	TGGTCATGTAAAGTAGCTGGCG	8	13	7	4	6	4	0.7305	1.6677	0.852	0.4598	0.5809	0.4289	novel	novel_mirna
novel-m0074-3p	23	CTAGCTGCTCTGCACTAACTCCC	11	4	3	7	8	8	1.0044	0.5131	0.3652	0.8046	0.7746	0.8578	novel	novel_mirna
novel-m0100-5p	22	GGGTTGGAGCGAGTCGGTGGCC	15	1	3	11	7	4	1.3697	0.1283	0.3652	1.2643	0.6777	0.4289	novel	novel_mirna
novel-m0167-5p	23	AGGTGCACACGTCGCTGCTGAGC	2	2	14	11	7	5	0.1826	0.2566	1.704	1.2643	0.6777	0.5361	novel	novel_mirna
novel-m0195-3p	23	TCTGACCTGTCTCCATGCTCCAC	12	10	6	5	4	4	1.0957	1.2828	0.7303	0.5747	0.3873	0.4289	novel	novel_mirna
novel-m0076-3p	22	GGAGTCGGGAACCTGCCTGCGC	2	5	14	0	14	5	0.1826	0.6414	1.704	0.01	1.3555	0.5361	novel	novel_mirna
novel-m0077-3p	23	TTCCCTGCTTGACACCCGAGTGC	3	2	9	10	14	2	0.2739	0.2566	1.0955	1.1494	1.3555	0.2145	novel	novel_mirna
novel-m0114-5p	22	TGTGTTGCACCGTGTCGTGACG	0	16	8	4	5	7	0.01	2.0525	0.9737	0.4598	0.4841	0.7506	novel	novel_mirna
novel-m0115-3p	22	TGTGTTGCACCGTGTCGTGACG	0	16	8	4	5	7	0.01	2.0525	0.9737	0.4598	0.4841	0.7506	novel	novel_mirna
novel-m0126-5p	22	TGCTGGCTGCTGTTCAACTGGG	0	17	0	23	0	0	0.01	2.1808	0.01	2.6436	0.01	0.01	novel	novel_mirna
novel-m0078-3p	22	AAGCAGGCTGTGGCAGAGGAGT	3	3	10	7	8	8	0.2739	0.3848	1.2172	0.8046	0.7746	0.8578	novel	novel_mirna
novel-m0080-5p	22	TGGGGCAGCCATGGTCGTGGTC	2	6	9	13	6	3	0.1826	0.7697	1.0955	1.4942	0.5809	0.3217	novel	novel_mirna
novel-m0163-3p	22	CAGGCCGTCGAGTAGCACGAGT	6	4	4	7	10	8	0.5479	0.5131	0.4869	0.8046	0.9682	0.8578	novel	novel_mirna
novel-m0081-5p	23	ACAAGGCACTGCAGTTGCTGGCT	5	6	9	3	12	3	0.4566	0.7697	1.0955	0.3448	1.1618	0.3217	novel	novel_mirna
novel-m0228-5p	23	TCAGCACGTGTTCAGTTTTTGTC	6	0	6	6	12	8	0.5479	0.01	0.7303	0.6896	1.1618	0.8578	novel	novel_mirna
novel-m0084-5p	21	CGCACGCAGAGCCCCCGCTCC	11	10	6	4	2	4	1.0044	1.2828	0.7303	0.4598	0.1936	0.4289	novel	novel_mirna
novel-m0200-3p	22	TTCTCTGAATCACTGCCTTTAT	3	9	2	12	10	0	0.2739	1.1545	0.2434	1.3793	0.9682	0.01	novel	novel_mirna
novel-m0091-5p	23	TTCCCGGTGCCCCGGCAGAGCCT	3	4	0	9	15	4	0.2739	0.5131	0.01	1.0345	1.4523	0.4289	novel	novel_mirna
novel-m0108-3p	23	AACACCACCTCCAGCCATAACAT	15	0	9	4	2	5	1.3697	0.01	1.0955	0.4598	0.1936	0.5361	novel	novel_mirna
novel-m0111-3p	25	TGCTGCCAGTCTCCTTTATACAAAG	6	1	13	2	6	7	0.5479	0.1283	1.5823	0.2299	0.5809	0.7506	novel	novel_mirna
novel-m0151-3p	22	TGCAGCACAGCACAGGCCTGAA	6	4	4	4	11	6	0.5479	0.5131	0.4869	0.4598	1.065	0.6434	novel	novel_mirna
novel-m0152-5p	22	TGCAGCACAGCACAGGCCTGAA	6	4	4	4	11	6	0.5479	0.5131	0.4869	0.4598	1.065	0.6434	novel	novel_mirna
novel-m0153-3p	22	TGCAGCACAGCACAGGCCTGAA	6	4	4	4	11	6	0.5479	0.5131	0.4869	0.4598	1.065	0.6434	novel	novel_mirna
novel-m0181-3p	22	ACTGAGGAAGAGACTGCTGACA	9	6	6	2	7	5	0.8218	0.7697	0.7303	0.2299	0.6777	0.5361	novel	novel_mirna
novel-m0191-3p	22	ATAGGAACAAGCAAAGTGAGTT	7	11	1	4	7	4	0.6392	1.4111	0.1217	0.4598	0.6777	0.4289	novel	novel_mirna
novel-m0092-3p	21	CCAGAATGGACACGGGGCAGC	12	3	9	2	0	7	1.0957	0.3848	1.0955	0.2299	0.01	0.7506	novel	novel_mirna
novel-m0093-5p	21	GATGGGGCTGACAAGCTGTCT	11	5	7	2	5	3	1.0044	0.6414	0.852	0.2299	0.4841	0.3217	novel	novel_mirna
novel-m0095-3p	22	TGGGCCAGGGTGTTGGCTTTGG	16	0	0	4	9	4	1.461	0.01	0.01	0.4598	0.8714	0.4289	novel	novel_mirna
novel-m0149-3p	22	GTCTGCCGTGCCTGTTCATTCT	13	6	9	0	2	3	1.1871	0.7697	1.0955	0.01	0.1936	0.3217	novel	novel_mirna
novel-m0164-3p	22	CAGGCCGTCGAGTAGCACGAGT	6	4	4	5	6	8	0.5479	0.5131	0.4869	0.5747	0.5809	0.8578	novel	novel_mirna
novel-m0107-3p	22	TGTGAACTCGGCCTAATTCTGC	0	0	7	1	19	5	0.01	0.01	0.852	0.1149	1.8396	0.5361	novel	novel_mirna
novel-m0158-3p	22	AGACCCACACAGACATCCCTGC	17	0	2	2	6	5	1.5523	0.01	0.2434	0.2299	0.5809	0.5361	novel	novel_mirna
novel-m0098-3p	21	CAGAAACACCCGCTGTGCCAC	1	3	6	11	4	6	0.0913	0.3848	0.7303	1.2643	0.3873	0.6434	novel	novel_mirna
novel-m0113-3p	24	TGGCGGGCATCTGTGCGCAGCTGC	1	4	7	4	3	12	0.0913	0.5131	0.852	0.4598	0.2905	1.2867	novel	novel_mirna
novel-m0138-3p	21	AATCAGATCCTGAATTCCCCC	21	6	0	0	4	0	1.9175	0.7697	0.01	0.01	0.3873	0.01	novel	novel_mirna
novel-m0180-5p	23	AATGTATCCGTTCCCGTTGTAAC	12	4	7	1	2	5	1.0957	0.5131	0.852	0.1149	0.1936	0.5361	novel	novel_mirna
novel-m0261-5p	22	ACTTCATGGCTGCTCCTCACCT	2	4	8	2	7	8	0.1826	0.5131	0.9737	0.2299	0.6777	0.8578	novel	novel_mirna
novel-m0122-5p	22	TGTCCGGGCCGTGCAGGTGTCC	9	7	7	2	3	2	0.8218	0.898	0.852	0.2299	0.2905	0.2145	novel	novel_mirna
novel-m0162-3p	22	CAGCCTCATCCCGCACCTCTGC	5	2	0	13	8	2	0.4566	0.2566	0.01	1.4942	0.7746	0.2145	novel	novel_mirna
novel-m0102-5p	22	TGTGTTCCGGTTTGTGCTCATT	6	0	0	16	0	7	0.5479	0.01	0.01	1.839	0.01	0.7506	novel	novel_mirna
novel-m0143-5p	20	TCTCCGGGCCCGGCCCTGCC	11	1	7	3	6	1	1.0044	0.1283	0.852	0.3448	0.5809	0.1072	novel	novel_mirna
novel-m0182-5p	22	AGAGTTGCTGTCGGCGTGTGCT	7	3	5	1	4	9	0.6392	0.3848	0.6086	0.1149	0.3873	0.965	novel	novel_mirna
novel-m0103-5p	18	GAAACATCTCAGTAGCTG	0	6	3	11	0	8	0.01	0.7697	0.3652	1.2643	0.01	0.8578	novel	novel_mirna
novel-m0129-5p	23	AAGCCAGGACCCAGCACAATGCT	3	8	1	9	6	1	0.2739	1.0262	0.1217	1.0345	0.5809	0.1072	novel	novel_mirna
novel-m0130-5p	23	AAGCCAGGACCCAGCACAATGCT	3	8	1	9	6	1	0.2739	1.0262	0.1217	1.0345	0.5809	0.1072	novel	novel_mirna
novel-m0145-5p	22	AGGGCTGCAGGCTGAGGTTCTG	3	6	9	2	6	2	0.2739	0.7697	1.0955	0.2299	0.5809	0.2145	novel	novel_mirna
novel-m0173-3p	21	CCCTGTGTGCCAGGAGCTCGG	2	14	1	4	2	5	0.1826	1.7959	0.1217	0.4598	0.1936	0.5361	novel	novel_mirna
novel-m0105-5p	18	CCTGTCCCAGCCCCTGTC	5	1	3	6	8	4	0.4566	0.1283	0.3652	0.6896	0.7746	0.4289	novel	novel_mirna
novel-m0106-3p	23	TATAGGAGTGTGCCTTGCACCTG	1	7	0	1	15	2	0.0913	0.898	0.01	0.1149	1.4523	0.2145	novel	novel_mirna
novel-m0140-3p	23	ACCCACGCAGCACTTTGGAGCAG	3	5	1	1	7	9	0.2739	0.6414	0.1217	0.1149	0.6777	0.965	novel	novel_mirna
novel-m0109-5p	22	ACTCTGCCAGAGGAAAGGAGCT	7	3	1	4	8	2	0.6392	0.3848	0.1217	0.4598	0.7746	0.2145	novel	novel_mirna
novel-m0110-3p	21	TCTGCACGGGGCCGTAAGCAT	4	3	3	3	9	3	0.3652	0.3848	0.3652	0.3448	0.8714	0.3217	novel	novel_mirna
novel-m0166-5p	22	AACCAGGTCTGTGTGTAATGCA	3	3	4	6	5	4	0.2739	0.3848	0.4869	0.6896	0.4841	0.4289	novel	novel_mirna
novel-m0174-3p	22	CGTGGCTGGCTTTAAGAGTGGA	3	2	0	4	4	12	0.2739	0.2566	0.01	0.4598	0.3873	1.2867	novel	novel_mirna
novel-m0183-5p	23	AGGGGAGGGAGGATCAGCTGATC	4	9	1	5	4	2	0.3652	1.1545	0.1217	0.5747	0.3873	0.2145	novel	novel_mirna
novel-m0230-5p	21	TTAGCGGTCCTGGTCATCTGG	0	1	4	5	11	4	0.01	0.1283	0.4869	0.5747	1.065	0.4289	novel	novel_mirna
novel-m0231-5p	21	TTAGCGGTCCTGGTCATCTGG	0	1	4	5	11	4	0.01	0.1283	0.4869	0.5747	1.065	0.4289	novel	novel_mirna
novel-m0116-3p	22	ACAAACTCCTTGGGCATCTGTT	10	0	5	2	6	1	0.9131	0.01	0.6086	0.2299	0.5809	0.1072	novel	novel_mirna
novel-m0118-3p	22	CGTGCTGCTTCCCGCTGCTAGT	16	0	8	0	0	0	1.461	0.01	0.9737	0.01	0.01	0.01	novel	novel_mirna
novel-m0119-5p	22	CTCCAGCTCCAGCTCCTGCAGC	6	0	11	0	4	3	0.5479	0.01	1.3389	0.01	0.3873	0.3217	novel	novel_mirna
novel-m0120-3p	22	TGCAAGGACCTTGTGTGAGGAT	0	0	0	0	24	0	0.01	0.01	0.01	0.01	2.3237	0.01	novel	novel_mirna
novel-m0121-5p	22	TGCAAGGACCTTGTGTGAGGAT	0	0	0	0	24	0	0.01	0.01	0.01	0.01	2.3237	0.01	novel	novel_mirna
novel-m0188-5p	21	ACCTCCAAAGATCCTGTCCAC	10	4	0	0	10	0	0.9131	0.5131	0.01	0.01	0.9682	0.01	novel	novel_mirna
novel-m0207-3p	23	TACTGGGCACCACTGAAAACAGC	5	1	9	1	0	8	0.4566	0.1283	1.0955	0.1149	0.01	0.8578	novel	novel_mirna
novel-m0125-5p	23	TGCCTTTGAACTTGGAGTGCTCT	6	6	3	3	4	1	0.5479	0.7697	0.3652	0.3448	0.3873	0.1072	novel	novel_mirna
novel-m0127-3p	22	TGGCTGCCTGGAGCTGACTGGT	8	1	2	10	1	1	0.7305	0.1283	0.2434	1.1494	0.0968	0.1072	novel	novel_mirna
novel-m0128-3p	21	TTGGTCAAAAAGACGGTGAGA	4	0	8	1	10	0	0.3652	0.01	0.9737	0.1149	0.9682	0.01	novel	novel_mirna
novel-m0169-3p	23	CTGGCACGGAGCTGCTCGGCTCT	8	1	5	6	3	0	0.7305	0.1283	0.6086	0.6896	0.2905	0.01	novel	novel_mirna
novel-m0132-3p	22	CCCACCTTTCCTATCCCTCTGA	8	2	1	3	2	6	0.7305	0.2566	0.1217	0.3448	0.1936	0.6434	novel	novel_mirna
novel-m0133-5p	18	GAACAGTTGATGCTGAGC	4	3	1	11	2	1	0.3652	0.3848	0.1217	1.2643	0.1936	0.1072	novel	novel_mirna
novel-m0134-3p	25	TATTGCACTTGTCCCGGCCTGTTGA	9	3	1	1	7	1	0.8218	0.3848	0.1217	0.1149	0.6777	0.1072	novel	novel_mirna
novel-m0177-5p	25	TGTGTGGCTGTCTTTGCTGTTGGCT	5	0	4	0	6	7	0.4566	0.01	0.4869	0.01	0.5809	0.7506	novel	novel_mirna
novel-m0137-5p	22	AACCGAGACATTCTATGATTCT	5	0	0	3	8	5	0.4566	0.01	0.01	0.3448	0.7746	0.5361	novel	novel_mirna
novel-m0139-5p	23	TTCGTGTGACGGGGACGATGACA	8	6	4	3	0	0	0.7305	0.7697	0.4869	0.3448	0.01	0.01	novel	novel_mirna
novel-m0189-5p	18	ACCTCCTGTGCTGCAGAA	8	7	4	0	1	1	0.7305	0.898	0.4869	0.01	0.0968	0.1072	novel	novel_mirna
novel-m0141-5p	23	ACCTTCCATGCAGAAACTGCTGA	7	1	0	6	0	6	0.6392	0.1283	0.01	0.6896	0.01	0.6434	novel	novel_mirna
novel-m0142-3p	22	TACACAAACGCACCCTTACCCC	2	1	10	0	2	5	0.1826	0.1283	1.2172	0.01	0.1936	0.5361	novel	novel_mirna
novel-m0144-5p	20	TCTCTATGGTGCTGGAGAGC	1	1	3	4	4	7	0.0913	0.1283	0.3652	0.4598	0.3873	0.7506	novel	novel_mirna
novel-m0193-5p	22	CTGGTAGCGCTCGGACGGCCGA	3	9	3	0	1	4	0.2739	1.1545	0.3652	0.01	0.0968	0.4289	novel	novel_mirna
novel-m0204-5p	22	AGTCGTGGTGCTGAGGCTTCCT	0	5	0	0	15	0	0.01	0.6414	0.01	0.01	1.4523	0.01	novel	novel_mirna
novel-m0211-3p	23	TTCACCAATCAGCTAAGCTCTGC	8	2	3	1	2	4	0.7305	0.2566	0.3652	0.1149	0.1936	0.4289	novel	novel_mirna
novel-m0220-3p	23	TCAGCTGCAAGAGCATCACGTTC	3	3	2	6	6	0	0.2739	0.3848	0.2434	0.6896	0.5809	0.01	novel	novel_mirna
novel-m0146-3p	22	CAGCTGCCCCTGAAAGTCCCTC	2	4	1	3	7	2	0.1826	0.5131	0.1217	0.3448	0.6777	0.2145	novel	novel_mirna
novel-m0147-3p	21	CATCTGCAGGGAAGTAGTGCT	0	6	2	2	1	8	0.01	0.7697	0.2434	0.2299	0.0968	0.8578	novel	novel_mirna
novel-m0150-3p	22	TCTGCCCTCTGGAGGATAGTCT	6	0	6	5	0	2	0.5479	0.01	0.7303	0.5747	0.01	0.2145	novel	novel_mirna
novel-m0154-3p	23	TTCAACAACCCCTCTCTGCTTCC	6	0	7	1	4	1	0.5479	0.01	0.852	0.1149	0.3873	0.1072	novel	novel_mirna
novel-m0155-3p	22	TTCATGAGAAGTATGGCAAGGA	0	4	2	3	2	8	0.01	0.5131	0.2434	0.3448	0.1936	0.8578	novel	novel_mirna
novel-m0156-3p	22	TTCCCCATGTGCGCCTCTCTGC	0	5	1	7	3	3	0.01	0.6414	0.1217	0.8046	0.2905	0.3217	novel	novel_mirna
novel-m0157-3p	18	TTGGAGTGATGAAATTCT	6	2	4	2	1	4	0.5479	0.2566	0.4869	0.2299	0.0968	0.4289	novel	novel_mirna
novel-m0304-5p	22	AGGATCCGGCCCTCCATCAGCT	9	5	0	0	3	2	0.8218	0.6414	0.01	0.01	0.2905	0.2145	novel	novel_mirna
novel-m0159-3p	22	ATGCTCTGGAGAGACCTGTTCC	6	2	4	5	1	0	0.5479	0.2566	0.4869	0.5747	0.0968	0.01	novel	novel_mirna
novel-m0160-3p	23	CACAGCACTGTGCAATGCACTGA	9	4	2	0	0	3	0.8218	0.5131	0.2434	0.01	0.01	0.3217	novel	novel_mirna
novel-m0161-5p	23	CACAGCACTGTGCAATGCACTGA	9	4	2	0	0	3	0.8218	0.5131	0.2434	0.01	0.01	0.3217	novel	novel_mirna
novel-m0232-3p	22	TTCGGGCGAAAACGAACGGACC	2	2	1	0	13	0	0.1826	0.2566	0.1217	0.01	1.2587	0.01	novel	novel_mirna
novel-m0235-5p	24	ACATGGCCACGCTGCGGGACCGCG	4	1	4	8	1	0	0.3652	0.1283	0.4869	0.9195	0.0968	0.01	novel	novel_mirna
novel-m0168-3p	18	ATCCTGGACGAGCCCCCA	5	1	4	2	0	5	0.4566	0.1283	0.4869	0.2299	0.01	0.5361	novel	novel_mirna
novel-m0171-3p	23	TTTCCTGGAGAGTTTTCACATCT	3	1	0	3	7	3	0.2739	0.1283	0.01	0.3448	0.6777	0.3217	novel	novel_mirna
novel-m0240-5p	24	CTAATGAGATCTACCAATGCTTGT	0	0	4	3	4	6	0.01	0.01	0.4869	0.3448	0.3873	0.6434	novel	novel_mirna
novel-m0172-5p	23	ACCCGTCTCTCCAGGAAACACTG	1	2	5	1	4	3	0.0913	0.2566	0.6086	0.1149	0.3873	0.3217	novel	novel_mirna
novel-m0175-3p	18	GAGGCTGTGCTGTGAGCA	0	3	9	1	1	2	0.01	0.3848	1.0955	0.1149	0.0968	0.2145	novel	novel_mirna
novel-m0178-5p	22	TTTCTGGGGCATACGAGGGCTT	0	2	2	5	1	6	0.01	0.2566	0.2434	0.5747	0.0968	0.6434	novel	novel_mirna
novel-m0242-3p	22	GTGCCAGACACTGCCCGCGAGT	7	7	0	2	0	0	0.6392	0.898	0.01	0.2299	0.01	0.01	novel	novel_mirna
novel-m0252-5p	21	TGCGGGGCCCTGGGGCAGCTC	6	0	3	4	2	1	0.5479	0.01	0.3652	0.4598	0.1936	0.1072	novel	novel_mirna
novel-m0179-5p	22	AAGTTCTGTAGTGCACTGACTG	0	5	5	2	0	3	0.01	0.6414	0.6086	0.2299	0.01	0.3217	novel	novel_mirna
novel-m0184-3p	22	CCTAGTGTGATATGCAGAGTGC	1	4	6	1	0	3	0.0913	0.5131	0.7303	0.1149	0.01	0.3217	novel	novel_mirna
novel-m0185-3p	23	CCTGAGAGCGACTCTGCTCTGCC	1	1	0	2	9	2	0.0913	0.1283	0.01	0.2299	0.8714	0.2145	novel	novel_mirna
novel-m0186-5p	23	CCTGAGAGCGACTCTGCTCTGCC	1	1	0	2	9	2	0.0913	0.1283	0.01	0.2299	0.8714	0.2145	novel	novel_mirna
novel-m0262-5p	22	ACTTTAATTCACTGACCTGGCA	1	5	5	1	2	1	0.0913	0.6414	0.6086	0.1149	0.1936	0.1072	novel	novel_mirna
novel-m0267-3p	21	TAATCTTGTAGCCCCTTCAGA	5	1	5	3	1	0	0.4566	0.1283	0.6086	0.3448	0.0968	0.01	novel	novel_mirna
novel-m0269-3p	21	TCCTGCTTGACGAACCTGATC	0	2	7	5	0	1	0.01	0.2566	0.852	0.5747	0.01	0.1072	novel	novel_mirna
novel-m0270-5p	22	TCGCAAGGGATTATATAATGGT	1	1	1	7	5	0	0.0913	0.1283	0.1217	0.8046	0.4841	0.01	novel	novel_mirna
novel-m0190-5p	20	ACTGCCAGGGCTGTTTGTCC	5	0	0	0	3	6	0.4566	0.01	0.01	0.01	0.2905	0.6434	novel	novel_mirna
novel-m0192-3p	21	CTCCTGGAATTGGCACTGCTT	7	1	0	1	0	5	0.6392	0.1283	0.01	0.1149	0.01	0.5361	novel	novel_mirna
novel-m0194-5p	18	GCAGGAGGCGGAGGAGCT	2	0	0	3	7	2	0.1826	0.01	0.01	0.3448	0.6777	0.2145	novel	novel_mirna
novel-m0196-5p	23	TCTGTGGGGCGGTGACAGTGGCT	6	5	0	3	0	0	0.5479	0.6414	0.01	0.3448	0.01	0.01	novel	novel_mirna
novel-m0197-5p	23	TGCTTCAGCCTTCGTCATCGTGT	2	2	5	1	4	0	0.1826	0.2566	0.6086	0.1149	0.3873	0.01	novel	novel_mirna
novel-m0198-5p	23	TGGGTCCCACCTGAGTTACGAGC	0	0	4	0	8	2	0.01	0.01	0.4869	0.01	0.7746	0.2145	novel	novel_mirna
novel-m0199-5p	22	TGTGGGGTGCGTGGGAAAGTGT	0	1	1	0	4	8	0.01	0.1283	0.1217	0.01	0.3873	0.8578	novel	novel_mirna
novel-m0276-5p	23	ACAGAGATTGTGGCACAGCAACT	2	2	0	5	5	0	0.1826	0.2566	0.01	0.5747	0.4841	0.01	novel	novel_mirna
novel-m0281-3p	22	CAAGGCTCAGTGTGCTCACAGT	0	0	2	5	4	3	0.01	0.01	0.2434	0.5747	0.3873	0.3217	novel	novel_mirna
novel-m0201-3p	24	AACTCAGGTCTCCGGATCCTCTGT	10	0	0	0	3	0	0.9131	0.01	0.01	0.01	0.2905	0.01	novel	novel_mirna
novel-m0202-5p	23	AACTGTTTGCTTCTGTGCTAATG	3	2	0	7	0	1	0.2739	0.2566	0.01	0.8046	0.01	0.1072	novel	novel_mirna
novel-m0203-5p	24	AAGGGAGACATCTGCAGGGAAGCT	0	6	2	1	0	4	0.01	0.7697	0.2434	0.1149	0.01	0.4289	novel	novel_mirna
novel-m0205-5p	22	ATTTTATCTGTACCATATTTCT	9	0	3	1	0	0	0.8218	0.01	0.3652	0.1149	0.01	0.01	novel	novel_mirna
novel-m0206-5p	22	GAGGTACTTAGGCTTTTAACTC	1	3	3	1	2	3	0.0913	0.3848	0.3652	0.1149	0.1936	0.3217	novel	novel_mirna
novel-m0208-3p	22	TCTCCCGGCTGACTGCTGAGCC	5	1	4	0	0	3	0.4566	0.1283	0.4869	0.01	0.01	0.3217	novel	novel_mirna
novel-m0209-5p	22	TGCTCGAGTGACTGGCGTCTGC	1	0	1	2	9	0	0.0913	0.01	0.1217	0.2299	0.8714	0.01	novel	novel_mirna
novel-m0210-5p	22	TGTGGGGATGCAGAAAAATGTC	0	1	0	6	5	1	0.01	0.1283	0.01	0.6896	0.4841	0.1072	novel	novel_mirna
novel-m0212-5p	21	TTTCCAGATGGGCTGAGCACC	4	1	2	1	1	4	0.3652	0.1283	0.2434	0.1149	0.0968	0.4289	novel	novel_mirna
novel-m0213-5p	22	TTTGTAGCCCGCTCCCTGCAGC	12	1	0	0	0	0	1.0957	0.1283	0.01	0.01	0.01	0.01	novel	novel_mirna
novel-m0214-5p	23	TTTTGTCCGCGGCTGGCGAGCTC	0	1	0	8	2	2	0.01	0.1283	0.01	0.9195	0.1936	0.2145	novel	novel_mirna
novel-m0311-5p	21	GCTGGTGCAGCACCCTGGATC	0	0	2	3	5	3	0.01	0.01	0.2434	0.3448	0.4841	0.3217	novel	novel_mirna
novel-m0215-5p	21	ACTTCTTAGTGTCTGCTGCTT	5	2	1	2	2	0	0.4566	0.2566	0.1217	0.2299	0.1936	0.01	novel	novel_mirna
novel-m0216-3p	21	ATGAGATGAATCATACACTGG	0	2	1	1	0	8	0.01	0.2566	0.1217	0.1149	0.01	0.8578	novel	novel_mirna
novel-m0217-5p	21	CGTGCTGCTGGGCAGGCTTCA	0	0	6	3	3	0	0.01	0.01	0.7303	0.3448	0.2905	0.01	novel	novel_mirna
novel-m0218-3p	22	CTCCACGGCTTTCCTTGCTCAG	5	0	0	1	2	4	0.4566	0.01	0.01	0.1149	0.1936	0.4289	novel	novel_mirna
novel-m0219-3p	21	CTTCCTGTCCCCGCCCTGAGC	9	0	3	0	0	0	0.8218	0.01	0.3652	0.01	0.01	0.01	novel	novel_mirna
novel-m0221-3p	22	TCGGCACATCTGCAACGCGAGC	0	7	0	0	5	0	0.01	0.898	0.01	0.01	0.4841	0.01	novel	novel_mirna
novel-m0222-5p	23	TGCTCTGGTTCTTCTGGTACACT	1	2	0	3	0	6	0.0913	0.2566	0.01	0.3448	0.01	0.6434	novel	novel_mirna
novel-m0320-3p	23	CACTCCATGGGCTGTGTTCCTTT	0	1	0	5	5	1	0.01	0.1283	0.01	0.5747	0.4841	0.1072	novel	novel_mirna
novel-m0323-5p	24	AGTCTGTGATGATGTAGTTCTTGG	7	0	0	2	2	1	0.6392	0.01	0.01	0.2299	0.1936	0.1072	novel	novel_mirna
novel-m0223-5p	23	ACAAACACCTCTCTGCTTCTGCC	1	1	1	8	0	0	0.0913	0.1283	0.1217	0.9195	0.01	0.01	novel	novel_mirna
novel-m0224-3p	22	CTGTTCCTGTAGCAGAGCTATT	3	0	3	0	3	2	0.2739	0.01	0.3652	0.01	0.2905	0.2145	novel	novel_mirna
novel-m0225-5p	23	GGAAGTCAGTTCTCTGCTGCAGC	8	0	0	0	0	3	0.7305	0.01	0.01	0.01	0.01	0.3217	novel	novel_mirna
novel-m0226-3p	25	GTCCTGTGAGGAGAGGCTGAGGACG	0	1	4	1	3	2	0.01	0.1283	0.4869	0.1149	0.2905	0.2145	novel	novel_mirna
novel-m0227-5p	25	GTCCTGTGAGGAGAGGCTGAGGACG	0	1	4	1	3	2	0.01	0.1283	0.4869	0.1149	0.2905	0.2145	novel	novel_mirna
novel-m0229-5p	21	TGGGGTAGTGCTGTGGGATGG	2	2	0	5	2	0	0.1826	0.2566	0.01	0.5747	0.1936	0.01	novel	novel_mirna
novel-m0233-3p	23	TTTGCACTTCCATTCTCTTGTAG	0	7	0	4	0	0	0.01	0.898	0.01	0.4598	0.01	0.01	novel	novel_mirna
novel-m0234-3p	22	AAGGAAGGACCCTGCTCTGCCT	2	3	2	2	1	0	0.1826	0.3848	0.2434	0.2299	0.0968	0.01	novel	novel_mirna
novel-m0236-5p	21	AGCCCCACGAGCATCTCTGGC	7	0	1	0	2	0	0.6392	0.01	0.1217	0.01	0.1936	0.01	novel	novel_mirna
novel-m0237-3p	22	AGGGCGAAACGCTGGCAGTCAT	3	1	1	4	1	0	0.2739	0.1283	0.1217	0.4598	0.0968	0.01	novel	novel_mirna
novel-m0238-5p	23	ATGGCAGTGATGATTCCTATGTT	1	5	0	4	0	0	0.0913	0.6414	0.01	0.4598	0.01	0.01	novel	novel_mirna
novel-m0239-3p	22	CCTTTATCAGACAAAAGACATT	4	0	0	0	4	2	0.3652	0.01	0.01	0.01	0.3873	0.2145	novel	novel_mirna
novel-m0241-5p	22	GCAGGTGCTGGGAGCCTACAGC	3	0	3	3	1	0	0.2739	0.01	0.3652	0.3448	0.0968	0.01	novel	novel_mirna
novel-m0243-3p	22	TACATCAGCTTCTGCTAGCTGG	5	0	1	3	0	1	0.4566	0.01	0.1217	0.3448	0.01	0.1072	novel	novel_mirna
novel-m0244-3p	21	TACTGGGATCTTTAGAGATGG	4	5	0	0	0	1	0.3652	0.6414	0.01	0.01	0.01	0.1072	novel	novel_mirna
novel-m0245-3p	22	TAGAACAGAATCTTTGCTCACT	1	2	6	1	0	0	0.0913	0.2566	0.7303	0.1149	0.01	0.01	novel	novel_mirna
novel-m0246-3p	21	TAGCTCCTCCGGCTGCAGTGC	5	2	0	1	0	2	0.4566	0.2566	0.01	0.1149	0.01	0.2145	novel	novel_mirna
novel-m0247-3p	21	TAGGGGCTGTGAACACATCTC	3	2	4	0	1	0	0.2739	0.2566	0.4869	0.01	0.0968	0.01	novel	novel_mirna
novel-m0248-5p	22	TCTGCCCTTAGTGAAGTCAAGT	2	2	2	2	2	0	0.1826	0.2566	0.2434	0.2299	0.1936	0.01	novel	novel_mirna
novel-m0249-3p	21	TGAGCGTCTGTATCTCACAGA	1	0	5	0	0	4	0.0913	0.01	0.6086	0.01	0.01	0.4289	novel	novel_mirna
novel-m0250-5p	24	TGAGGGAAGGACCCTGAAACATCT	0	2	1	1	1	5	0.01	0.2566	0.1217	0.1149	0.0968	0.5361	novel	novel_mirna
novel-m0251-3p	22	TGAGGGCCGGCGCCGGGACAGC	3	1	3	1	1	1	0.2739	0.1283	0.3652	0.1149	0.0968	0.1072	novel	novel_mirna
novel-m0253-5p	22	TGCTGCCAGGGGAAAAACTGCT	5	1	1	0	0	3	0.4566	0.1283	0.1217	0.01	0.01	0.3217	novel	novel_mirna
novel-m0254-5p	21	TGCTGCCTGTTCTCGTGTTGC	0	0	5	0	3	2	0.01	0.01	0.6086	0.01	0.2905	0.2145	novel	novel_mirna
novel-m0255-5p	23	TGGCTGGAGGATGATATCACCTG	2	2	0	1	2	3	0.1826	0.2566	0.01	0.1149	0.1936	0.3217	novel	novel_mirna
novel-m0256-3p	19	TGTCTGCTCCTGCTGTGCT	2	1	0	3	1	3	0.1826	0.1283	0.01	0.3448	0.0968	0.3217	novel	novel_mirna
novel-m0257-3p	22	TGTGGCTGAATGGCTCACCTGG	2	0	5	0	3	0	0.1826	0.01	0.6086	0.01	0.2905	0.01	novel	novel_mirna
novel-m0258-3p	24	TTGCTCTCCTCTTGCCTGCTCTCT	2	0	3	5	0	0	0.1826	0.01	0.3652	0.5747	0.01	0.01	novel	novel_mirna
novel-m0259-3p	23	AACAGGGCTGTGGCTGGACTGGA	0	4	0	3	2	0	0.01	0.5131	0.01	0.3448	0.1936	0.01	novel	novel_mirna
novel-m0260-5p	23	AAGCACAGAGGATCCGGAGACCT	2	1	1	4	0	1	0.1826	0.1283	0.1217	0.4598	0.01	0.1072	novel	novel_mirna
novel-m0263-5p	22	CAAGGGTGAGGGGTCCAGTGCC	2	0	3	0	2	2	0.1826	0.01	0.3652	0.01	0.1936	0.2145	novel	novel_mirna
novel-m0264-3p	20	CTTTCCCAGGGCTAGCACTT	7	0	0	0	2	0	0.6392	0.01	0.01	0.01	0.1936	0.01	novel	novel_mirna
novel-m0265-5p	18	GCGCCCGGGGTCCGCGGC	0	1	5	0	3	0	0.01	0.1283	0.6086	0.01	0.2905	0.01	novel	novel_mirna
novel-m0266-3p	24	TAAACCTTCCCCACACCCTGCGGC	1	4	0	0	3	1	0.0913	0.5131	0.01	0.01	0.2905	0.1072	novel	novel_mirna
novel-m0268-3p	23	TCAGGCTTGTCATCCCTCTCGCT	7	2	0	0	0	0	0.6392	0.2566	0.01	0.01	0.01	0.01	novel	novel_mirna
novel-m0271-3p	22	TCTTGTCCCCGTCTCCCCGCAG	0	0	7	1	0	1	0.01	0.01	0.852	0.1149	0.01	0.1072	novel	novel_mirna
novel-m0272-3p	23	TGCATGCTGGATTACTGCTGGGA	3	0	0	1	5	0	0.2739	0.01	0.01	0.1149	0.4841	0.01	novel	novel_mirna
novel-m0273-5p	23	TGCCGGGGAGCGAGGCAGAGAGC	1	0	0	0	2	6	0.0913	0.01	0.01	0.01	0.1936	0.6434	novel	novel_mirna
novel-m0274-5p	22	TGTAGGGCCAGCTCCTGTGGCT	0	2	1	2	2	2	0.01	0.2566	0.1217	0.2299	0.1936	0.2145	novel	novel_mirna
novel-m0275-3p	21	AAGACACCTGCAGAAATGATG	1	3	0	0	2	2	0.0913	0.3848	0.01	0.01	0.1936	0.2145	novel	novel_mirna
novel-m0277-5p	23	ACAGGGCATGAGGGGTTCAGAGC	6	0	2	0	0	0	0.5479	0.01	0.2434	0.01	0.01	0.01	novel	novel_mirna
novel-m0278-5p	22	AGCCCCACCTCCATTAGCTTCA	1	0	3	1	0	3	0.0913	0.01	0.3652	0.1149	0.01	0.3217	novel	novel_mirna
novel-m0279-3p	22	AGGCTCGGCCGCGCTCTGCTCG	2	0	0	1	0	5	0.1826	0.01	0.01	0.1149	0.01	0.5361	novel	novel_mirna
novel-m0280-3p	21	ATCCAGCCTGCTCAGCTCCGC	0	8	0	0	0	0	0.01	1.0262	0.01	0.01	0.01	0.01	novel	novel_mirna
novel-m0282-5p	22	CACAGGGCTTTTGAAGATCTCC	0	2	2	0	1	3	0.01	0.2566	0.2434	0.01	0.0968	0.3217	novel	novel_mirna
novel-m0283-3p	22	CACAGGGCTTTTGAAGATCTCC	0	2	2	0	1	3	0.01	0.2566	0.2434	0.01	0.0968	0.3217	novel	novel_mirna
novel-m0284-5p	22	CCAGGGAGCCGTCCTGTGCTGA	1	0	2	2	2	1	0.0913	0.01	0.2434	0.2299	0.1936	0.1072	novel	novel_mirna
novel-m0285-5p	23	CGCTGCACCTGGCTCGCTCTAGA	0	0	8	0	0	0	0.01	0.01	0.9737	0.01	0.01	0.01	novel	novel_mirna
novel-m0286-3p	22	CGTGCCACTGTGTGCTCCCTGC	0	0	0	1	0	7	0.01	0.01	0.01	0.1149	0.01	0.7506	novel	novel_mirna
novel-m0287-3p	22	CTGACTGGGGTGTATGCGCAGT	0	1	0	4	3	0	0.01	0.1283	0.01	0.4598	0.2905	0.01	novel	novel_mirna
novel-m0288-3p	21	GACGAGAAGGGAAATGGCCTC	0	0	1	0	2	5	0.01	0.01	0.1217	0.01	0.1936	0.5361	novel	novel_mirna
novel-m0289-3p	23	GCAAACTGGTGCCTGAGCTACAA	0	0	0	0	0	8	0.01	0.01	0.01	0.01	0.01	0.8578	novel	novel_mirna
novel-m0290-3p	22	GCACGCGGCAGAGCACAGAGCT	1	0	5	0	2	0	0.0913	0.01	0.6086	0.01	0.1936	0.01	novel	novel_mirna
novel-m0291-3p	24	GGCAGCGTTACGGTGCACGGGGAT	0	0	0	8	0	0	0.01	0.01	0.01	0.9195	0.01	0.01	novel	novel_mirna
novel-m0292-5p	22	GTAGTGCTCCTGTTTGATCTGA	1	0	0	4	3	0	0.0913	0.01	0.01	0.4598	0.2905	0.01	novel	novel_mirna
novel-m0293-5p	22	TCCTCCTAAAGATTCTTTGAAT	2	2	1	0	3	0	0.1826	0.2566	0.1217	0.01	0.2905	0.01	novel	novel_mirna
novel-m0294-5p	22	TCTCCTCCTGTATCACGCTACC	4	0	3	0	0	1	0.3652	0.01	0.3652	0.01	0.01	0.1072	novel	novel_mirna
novel-m0295-3p	23	TCTCCTGTGCATGCTCTTGTGCT	0	0	0	8	0	0	0.01	0.01	0.01	0.9195	0.01	0.01	novel	novel_mirna
novel-m0296-3p	22	TGACTCTCAGCAGTGCTTTGGA	4	0	1	3	0	0	0.3652	0.01	0.1217	0.3448	0.01	0.01	novel	novel_mirna
novel-m0297-3p	22	TGCAGAACTAGTAACAGGCAGC	4	0	0	1	0	3	0.3652	0.01	0.01	0.1149	0.01	0.3217	novel	novel_mirna
novel-m0298-3p	22	TGTCCTGGGGCCATGAACCTGC	0	5	0	0	3	0	0.01	0.6414	0.01	0.01	0.2905	0.01	novel	novel_mirna
novel-m0299-5p	21	AACGGTCTGGACCAGATGGGG	0	0	0	0	0	7	0.01	0.01	0.01	0.01	0.01	0.7506	novel	novel_mirna
novel-m0300-3p	21	ACATCTCCCCGCACAGCCCCT	0	3	3	0	1	0	0.01	0.3848	0.3652	0.01	0.0968	0.01	novel	novel_mirna
novel-m0301-3p	22	ACCGAGCCTTGTGGAGCATCCT	2	0	0	0	5	0	0.1826	0.01	0.01	0.01	0.4841	0.01	novel	novel_mirna
novel-m0302-5p	21	ACCTCCAGAGGCCATTCATCT	0	0	0	0	7	0	0.01	0.01	0.01	0.01	0.6777	0.01	novel	novel_mirna
novel-m0303-3p	18	ACGGGACGGGACGGGGCA	0	2	2	0	1	2	0.01	0.2566	0.2434	0.01	0.0968	0.2145	novel	novel_mirna
novel-m0305-3p	22	CACGGCCTGGTGCTGTACGGCA	1	1	0	0	0	5	0.0913	0.1283	0.01	0.01	0.01	0.5361	novel	novel_mirna
novel-m0306-5p	23	CATTATTACTCACGGTACGAGTT	4	0	0	0	1	2	0.3652	0.01	0.01	0.01	0.0968	0.2145	novel	novel_mirna
novel-m0307-3p	22	CTAAACATTCTGAACAGTCAGT	5	0	2	0	0	0	0.4566	0.01	0.2434	0.01	0.01	0.01	novel	novel_mirna
novel-m0308-3p	22	CTGTGGCACTAGAAACTTTTCC	0	0	1	3	1	2	0.01	0.01	0.1217	0.3448	0.0968	0.2145	novel	novel_mirna
novel-m0309-3p	23	CTTGCGAAGCCCCATCCCCACCG	2	0	2	0	3	0	0.1826	0.01	0.2434	0.01	0.2905	0.01	novel	novel_mirna
novel-m0310-5p	20	GCGGTGGCAGTGGTGGTGGC	2	1	3	0	0	1	0.1826	0.1283	0.3652	0.01	0.01	0.1072	novel	novel_mirna
novel-m0312-5p	22	GCTTCGGCCTCGCTTGCTCTGC	3	1	2	1	0	0	0.2739	0.1283	0.2434	0.1149	0.01	0.01	novel	novel_mirna
novel-m0313-3p	22	GGAGTGAGGGGTCAGGATCGGC	3	0	0	4	0	0	0.2739	0.01	0.01	0.4598	0.01	0.01	novel	novel_mirna
novel-m0314-3p	22	TACCTCTGAGAAGCAAAGCTTT	6	1	0	0	0	0	0.5479	0.1283	0.01	0.01	0.01	0.01	novel	novel_mirna
novel-m0315-3p	21	TCACATTGTCCCCTCCCACAG	4	1	1	0	0	1	0.3652	0.1283	0.1217	0.01	0.01	0.1072	novel	novel_mirna
novel-m0316-3p	24	TCGGCGCCGCAGCGGGGCTGCTCT	2	2	1	0	2	0	0.1826	0.2566	0.1217	0.01	0.1936	0.01	novel	novel_mirna
novel-m0317-5p	22	TCTGACCTGGTGAAGCCATTCC	2	2	1	1	1	0	0.1826	0.2566	0.1217	0.1149	0.0968	0.01	novel	novel_mirna
novel-m0318-3p	22	TGCACCCCTCTCTCCTCCCAGA	2	0	2	3	0	0	0.1826	0.01	0.2434	0.3448	0.01	0.01	novel	novel_mirna
novel-m0319-5p	23	TTCAGGGATACAGGAGTGGAACT	2	0	0	0	5	0	0.1826	0.01	0.01	0.01	0.4841	0.01	novel	novel_mirna
novel-m0321-5p	22	ACTGGCTGAGTTGAGACTTCGT	0	0	0	5	1	0	0.01	0.01	0.01	0.5747	0.0968	0.01	novel	novel_mirna
novel-m0322-5p	22	ACTGGCTGAGTTGAGACTTCGT	0	0	0	5	1	0	0.01	0.01	0.01	0.5747	0.0968	0.01	novel	novel_mirna
novel-m0324-3p	18	CGGCGCGGGCGGGCGGGA	0	0	3	0	1	2	0.01	0.01	0.3652	0.01	0.0968	0.2145	novel	novel_mirna
novel-m0325-3p	22	TCAGGCTGAGGAGGATAGCAGC	4	0	1	0	0	1	0.3652	0.01	0.1217	0.01	0.01	0.1072	novel	novel_mirna
