# Supplementary material for: Identification of Differentially Expressed Genes and microRNAs in the Gray and White Feather Follicles of Shitou Geese
Source: Animals (Basel). 2024 May 20;14(10):1508. doi: 10.3390/ani14101508 (PMC11117251; doi:10.3390/ani14101508)
Supplement: Supplementary file 1 [file animals-14-01508-s001.zip › Table S5.Differentially expressed miRNA between gray and white feather follicles in Shitou geese..xlsx]

## Sheet: Table S5
Table S5 Differentially expressed miRNA between gray and white feather follicles in Shitou geese.
ID	Gray feather1 Counts	Gray feather2 Counts	Gray feather3 Counts	White feather1 Counts	White feather2 Counts	White feather3 Counts	Gray feather1 TPM	Gray feather2 TPM	Gray feather3 TPM	White feather1 TPM	White feather2 TPM	White feather3 TPM	Gray feather mean TPM	White feather mean TPM	log2(fc)	PValue	FDR	Length	miRNA sequence	Class
miR-1246-z	88	10	37	826	62	13	8.0354	1.2828	4.5035	94.9396	6.0028	1.394	4.60723	34.1121	2.88831	0.0117456	0.474993	22	CAATGGATTTTTGGAGCAGGGA	known
miR-127-y	6	59	208	29	31	26	0.5479	7.5686	25.3172	3.3332	3.0014	2.7879	11.1446	3.04083	-1.8738	0.0449536	0.988002	22	TCGGATCCGTCTGAGCTTGGCT	known
miR-144-y	2862	5134	3333	8110	13629	5997	261.334	658.594	405.684	932.156	1319.55	643.043	441.87	964.916	1.12678	0.00767755	0.352818	22	TACAGTATAGATGATGTACTCT	known
miR-195-x	0	8	20	3	0	0	0.01	1.0262	2.4343	0.3448	0.01	0.01	1.15683	0.1216	-3.24997	0.0438234	0.984565	22	TAGCAGCACAGAAATATTGGCA	known
miR-196-x	930	509	552	264	272	330	84.9198	65.295	67.1879	30.3439	26.3349	35.385	72.4676	30.6879	-1.23966	0.00298851	0.232414	22	TAGGTAGTTTCATGTTGTTGGG	known
miR-202-x	0	189	646	23	28	29	0.01	24.2451	78.6293	2.6436	2.7109	3.1096	34.2948	2.82137	-3.60352	0.00536911	0.301565	21	TTCCTATGCATATACTTCTTT	known
miR-202-y	0	39	165	6	2	10	0.01	5.003	20.0833	0.6896	0.1936	1.0723	8.36543	0.651833	-3.68187	0.00572387	0.30457	20	AGAGGTATAGGGCATGGGAA	known
miR-204-x	45041	35671	25915	1122	1506	992	4112.77	4575.91	3154.3	128.962	145.81	106.37	3947.66	127.047	-4.95756	4.35233e-42	2.2001e-39	22	TTCCCTTTGTCATCCTATGCCT	known
miR-204-y	383	355	313	10	3	9	34.9724	45.5397	38.0975	1.1494	0.2905	0.965	39.5365	0.801633	-5.6241	2.92424e-18	9.85469e-16	21	GCTGGGACGGTGAAGGGAGGC	known
miR-204-z	20	1	1	0	0	0	1.8262	0.1283	0.1217	0.01	0.01	0.01	0.692067	0.01	-6.11284	0.00971327	0.426961	22	TTCCCTTTGTTATCCTATGCCT	known
miR-211-x	41	11	5	0	0	1	3.7438	1.4111	0.6086	0.01	0.01	0.1072	1.92117	0.0424	-5.50177	5.26967e-05	0.0106553	22	TTCCCTTTGTCATCCTCTGCCT	known
miR-211-z	43932	34829	25235	1041	1400	944	4011.5	4467.89	3071.53	119.651	135.547	101.223	3850.31	118.807	-5.01828	1.90828e-43	1.92927e-40	22	TTCCCTTTGTCATCCTATGCCT	known
miR-2188-x	1074	2364	1870	4740	6905	3026	98.0687	303.256	227.611	544.811	668.538	324.47	209.645	512.606	1.2899	0.00350395	0.23266	22	AAGGTCCAACCTCACATGTCCT	known
miR-2188-y	89	148	90	252	431	216	8.1267	18.9856	10.9546	28.9646	41.7291	23.1611	12.689	31.2849	1.30189	0.0113231	0.474993	22	ATATATGTGGTCAGACCTATCT	known
miR-219-y	590	306	281	160	113	119	53.8739	39.2539	34.2025	18.3902	10.9406	12.7601	42.4434	14.0303	-1.597	0.000758816	0.0958953	22	AGAATTGTGTCTGGACATCTGT	known
miR-223-x	7	6	1	21	24	13	0.6392	0.7697	0.1217	2.4137	2.3237	1.394	0.5102	2.0438	2.00212	0.0166926	0.562541	23	CGTGTATTTGACAAGCTGAGTTC	known
miR-3168-z	176	0	0	0	0	0	16.0708	0.01	0.01	0.01	0.01	0.01	5.3636	0.01	-9.06706	0.000647909	0.0935765	18	AGAGTTCTACAGTCCGAC	known
miR-3535-z	0	0	0	4	2	4	0.01	0.01	0.01	0.4598	0.1936	0.4289	0.01	0.360767	5.17299	0.0307624	0.904044	22	CTGGATATGATGACTGATTATC	known
miR-371-x	26	4	18	964	46	9	2.3741	0.5131	2.1909	110.801	4.4537	0.965	1.6927	38.74	4.51642	0.000474642	0.0799772	21	ACTCAAACTGTGGGGGCACTT	known
miR-372-y	3	3	4	125	14	0	0.2739	0.3848	0.4869	14.3674	1.3555	0.01	0.381867	5.2443	3.77961	0.00534512	0.301565	23	AAAGTGCTGCGACATTTGAGCGT	known
miR-373-y	0	0	0	18	0	0	0.01	0.01	0.01	2.0689	0.01	0.01	0.01	0.6963	6.12164	0.0469056	0.996273	23	GAAGTGCTTCGATTTTGGGGTGT	known
miR-424-x	0	10	48	3	5	0	0.01	1.2828	5.8424	0.3448	0.4841	0.01	2.3784	0.279633	-3.08838	0.0328843	0.904044	21	CAGCAGCAATTCATGTTTTGA	known
miR-451-x	1989	3920	3301	13644	15544	7863	181.619	502.861	401.789	1568.23	1504.96	843.129	362.089	1305.44	1.85012	2.11992e-05	0.00535809	21	AAACCGTTACCATTACTGAGA	known
miR-489-y	19	10	29	44	71	43	1.7349	1.2828	3.5298	5.0573	6.8742	4.6108	2.1825	5.5141	1.33714	0.0413867	0.950953	22	TGACATCATATGTACGGCTGCT	known
miR-506-y	0	115	290	10	10	13	0.01	14.7523	35.298	1.1494	0.9682	1.394	16.6868	1.17053	-3.83347	0.00210017	0.193025	22	GTAAGGCACCCTTCTGAGTAGA	known
miR-508-x	0	19	77	1	1	3	0.01	2.4373	9.3722	0.1149	0.0968	0.3217	3.93983	0.1778	-4.46981	0.00194541	0.193025	20	TACTCCAGAGGGCGTCACTC	known
miR-508-y	0	67	158	7	2	6	0.01	8.5948	19.2313	0.8046	0.1936	0.6434	9.2787	0.5472	-4.08378	0.00184217	0.193025	23	TGATTGTAGCCTTTTGGAGTAGA	known
miR-509-x	0	104	416	13	9	20	0.01	13.3412	50.6344	1.4942	0.8714	2.1445	21.3285	1.50337	-3.82652	0.00338122	0.23266	22	TACTGCAGACGTGGCAATCATG	known
miR-509-y	0	74	194	7	10	10	0.01	9.4928	23.6131	0.8046	0.9682	1.0723	11.0386	0.948367	-3.54097	0.00368206	0.23266	23	TGATTGGTACGTCTGTGGGTAGA	known
miR-510-x	0	7	22	1	1	1	0.01	0.898	2.6778	0.1149	0.0968	0.1072	1.19527	0.1063	-3.49112	0.0216572	0.663497	21	TACTCAGGAGAGTGGCAATCA	known
miR-513-x	0	12	32	0	2	3	0.01	1.5394	3.895	0.01	0.1936	0.3217	1.8148	0.1751	-3.37356	0.0192182	0.626762	22	TTCTCAAGGAGGTGTCGTTTAT	known
miR-513-z	0	2	11	0	0	0	0.01	0.2566	1.3389	0.01	0.01	0.01	0.535167	0.01	-5.74192	0.0409641	0.950953	22	TTCACAGGGAGGTGTCATTTAT	known
miR-514-x	0	9	39	2	1	2	0.01	1.1545	4.747	0.2299	0.0968	0.2145	1.9705	0.1804	-3.44929	0.0127695	0.496535	21	TACTCTGGAGAGTGACAATCA	known
miR-514-y	0	313	782	21	31	37	0.01	40.1519	95.1829	2.4137	3.0014	3.9674	45.1149	3.1275	-3.85052	0.0029502	0.232414	21	ATTGACACTTCTGTGAGTAGA	known
miR-7565-z	6	1	1	15	12	7	0.5479	0.1283	0.1217	1.7241	1.1618	0.7506	0.265967	1.21217	2.18827	0.0348741	0.904044	21	TTCCTGCTGAACTGAGCCAGT	known
miR-891-x	0	6	6	0	0	0	0.01	0.7697	0.7303	0.01	0.01	0.01	0.503333	0.01	-5.65344	0.0394432	0.950953	22	TGCAACGAACCTGAGCCACTGA	known
miR-9226-z	17	7	14	5	4	2	1.5523	0.898	1.704	0.5747	0.3873	0.2145	1.38477	0.392167	-1.8201	0.0371009	0.937726	19	TCCCTGTTCGGGCGCCAAA	known
novel-m0022-5p	3	0	326	11	2	2	0.2739	0.01	39.6798	1.2643	0.1936	0.2145	13.3212	0.557467	-4.5787	0.00687257	0.330865	25	TAGGAGGGCAGCTCTGCTCAGCGCT	novel
novel-m0032-5p	50	32	30	6	28	7	4.5656	4.105	3.6515	0.6896	2.7109	0.7506	4.10737	1.3837	-1.56968	0.0347285	0.904044	23	CTGGAGGCGTCCGACTCCCCGCT	novel
novel-m0086-5p	0	5	2	12	15	14	0.01	0.6414	0.2434	1.3793	1.4523	1.5012	0.298267	1.44427	2.27566	0.016407	0.562541	22	TTGTCTGCAAGTTCTCCTAGCA	novel
novel-m0118-3p	16	0	8	0	0	0	1.461	0.01	0.9737	0.01	0.01	0.01	0.8149	0.01	-6.34855	0.00621678	0.314258	22	CGTGCTGCTTCCCGCTGCTAGT	novel
novel-m0120-3p	0	0	0	0	24	0	0.01	0.01	0.01	0.01	2.3237	0.01	0.01	0.781233	6.28768	0.0336269	0.904044	22	TGCAAGGACCTTGTGTGAGGAT	novel
novel-m0121-5p	0	0	0	0	24	0	0.01	0.01	0.01	0.01	2.3237	0.01	0.01	0.781233	6.28768	0.0332534	0.904044	22	TGCAAGGACCTTGTGTGAGGAT	novel
novel-m0123-5p	16	9	25	6	6	0	1.461	1.1545	3.0429	0.6896	0.5809	0.01	1.88613	0.426833	-2.14369	0.0163872	0.562541	23	AAGACTCAACGCTGTGGTTCCCG	novel
novel-m0149-3p	13	6	9	0	2	3	1.1871	0.7697	1.0955	0.01	0.1936	0.3217	1.01743	0.1751	-2.53868	0.0201464	0.6365	22	GTCTGCCGTGCCTGTTCATTCT	novel
novel-m0189-5p	8	7	4	0	1	1	0.7305	0.898	0.4869	0.01	0.0968	0.1072	0.705133	0.0713333	-3.30525	0.0160332	0.562541	18	ACCTCCTGTGCTGCAGAA	novel
