# Supplementary material for: Identification of Differentially Expressed Genes and microRNAs in the Gray and White Feather Follicles of Shitou Geese
Source: Animals (Basel). 2024 May 20;14(10):1508. doi: 10.3390/ani14101508 (PMC11117251; doi:10.3390/ani14101508)
Supplement: Supplementary file 1 [file animals-14-01508-s001.zip › Table S6.The target differentially expressed genes of differentially expressed miRNAs in the gray and white feather follicles..xlsx]

## Sheet: Table S6
Table S6 The target differentially expressed genes of differentially expressed miRNAs in the gray and white feather follicles.
Target DEGs	up-regulated miRNA	down-regulated miRNA
TBX20	miR-223-x	miR-3168-z
NDNF	miR-223-x	miR-3168-z
Gpd1	#N/A	miR-211-x
SPARC	miR-223-x	miR-3168-z
RFX4	miR-1246-z	#N/A
NTSR1	#N/A	miR-513-x
Pde10a	miR-223-x	miR-514-x
GREM2	#N/A	miR-514-x
MLLT11	#N/A	miR-514-x
NPAS2	#N/A	miR-509-y
MMP13	miR-2188-x	miR-3168-z
ZNF488	#N/A	miR-211-x
FGFBP2	miR-223-x	miR-508-x
EPYC	miR-1246-z	#N/A
FBLN7	#N/A	miR-891-x
A2M	#N/A	miR-510-x
Spon2	#N/A	miR-211-x
Fmo3	miR-223-x	miR-3168-z
TSHZ3	miR-144-y	miR-3168-z
Gria1	miR-1246-z	miR-514-y
Opn5	miR-223-x	miR-3168-z
BAI3	miR-3535-z	#N/A
Acss3	miR-373-y	miR-514-x
MCTP1	miR-1246-z	miR-3168-z
HOXC8	miR-371-x	miR-3168-z
SLC4A1	#N/A	miR-513-x
Stmn4	#N/A	miR-510-x
CYP19A1	miR-1246-z	miR-514-x
CNTFR	miR-2188-x	#N/A
CHRDL1	miR-1246-z	miR-514-x
CHST8	#N/A	miR-211-x
KIAA1324L	miR-223-x	miR-3168-z
TBX5	miR-2188-x	miR-211-x
PCBP3	miR-2188-x	#N/A
APOLD1	miR-223-x	miR-3168-z
OMD	miR-223-x	miR-3168-z
C9	miR-1246-z	miR-508-y
RASL10B	#N/A	miR-211-x
F8	miR-1246-z	miR-508-x
Fbxo21	#N/A	miR-514-x
Lamp5	#N/A	miR-508-y
ISLR2	#N/A	miR-508-x
SYPL1	miR-223-x	#N/A
MXRA5	miR-223-x	miR-514-x
Sdr9c7	#N/A	miR-509-y
PRPS2	#N/A	miR-508-x
SIM2	miR-223-x	miR-513-x
KERA	#N/A	miR-513-x
KRT75	#N/A	miR-508-x
SLC6A4	miR-1246-z	miR-510-x
Slc10a4	#N/A	miR-514-y
SLC27A6	#N/A	miR-508-y
FMOD	#N/A	miR-513-x
RGR	#N/A	miR-510-x
TGM4	miR-223-x	miR-510-x
itgbl1	miR-223-x	miR-514-y
ELF3	miR-373-y	miR-3168-z
DRAXIN	#N/A	miR-3168-z
Plcd3	#N/A	miR-510-x
CNTN4	miR-489-y	miR-3168-z
HOXD3	#N/A	miR-508-y
Syt12	#N/A	miR-514-y
KCNH8	miR-1246-z	miR-514-y
CNTN3	miR-144-y	miR-510-x
ISM2	#N/A	miR-211-x
TMOD2	#N/A	miR-3168-z
ANKRD34B	miR-1246-z	miR-3168-z
CHRNA7	miR-1246-z	miR-510-x
EYA2	#N/A	miR-508-y
Synpr	#N/A	miR-891-x
Il17re	#N/A	#N/A
KIT	miR-144-y	miR-514-x
Gas2	miR-2188-x	miR-514-x
TYRP1	miR-223-x	miR-3168-z
COL15A1	miR-223-x	miR-508-y
C7	miR-223-x	miR-514-x
TBX18	miR-144-y	miR-3168-z
THBS2	miR-1246-z	miR-3168-z
RTN1	#N/A	miR-514-y
EDNRB2	#N/A	miR-509-y
SOX10	#N/A	miR-219-y
HEBP2	miR-223-x	miR-514-x
GPR143	#N/A	miR-3168-z
ENTPD1	miR-223-x	miR-514-x
BCHE	miR-3535-z	#N/A
GPR63	#N/A	miR-513-x
Pcsk2	miR-223-x	miR-211-x
KCNK5	miR-223-x	miR-3168-z
NCALD	miR-1246-z	miR-514-x
ST8SIA6	miR-1246-z	miR-510-x
SLC24A5	miR-1246-z	#N/A
NTRK2	miR-1246-z	miR-3168-z
MYH11	miR-1246-z	miR-211-x
HPGDS	#N/A	miR-3168-z
SYNGR3	miR-489-y	miR-514-x
Foxl1	miR-223-x	miR-514-x
LRRC17	#N/A	miR-510-x
GSTO1	miR-373-y	miR-510-x
MMEL1	#N/A	miR-508-y
TFCP2L1	#N/A	miR-3168-z
Sfrp4	#N/A	miR-514-x
Slc25a29	#N/A	miR-510-x
Col4a1	miR-2188-x	miR-202-y
TRPM1	#N/A	miR-508-y
Mab21l1	miR-223-x	miR-513-x
PLA2G4A	miR-144-y	miR-509-x
UNC5C	miR-223-x	miR-3168-z
RIMS2	miR-223-x	miR-3168-z
Vat1l	#N/A	miR-513-x
Kcnip1	#N/A	miR-3168-z
Scube2	#N/A	miR-891-x
DCLK1	miR-223-x	miR-514-x
Kazald1	#N/A	miR-514-x
SUCLG2	#N/A	miR-514-y
SLC4A10	miR-144-y	miR-513-x
KIAA1644	miR-1246-z	miR-3168-z
TSPAN7	miR-223-x	#N/A
F10	#N/A	miR-513-x
HAPLN1	miR-144-y	miR-3168-z
RHOBTB1	miR-223-x	miR-509-y
ITGB1	miR-489-y	miR-513-x
TMEM178B	miR-223-x	miR-3168-z
Dcx	miR-1246-z	miR-514-x
DOCK3	miR-144-y	miR-509-y
SHOX	#N/A	miR-891-x
SSPN	miR-223-x	miR-3168-z
FAT3	miR-144-y	miR-514-x
Pah	miR-371-x	miR-513-x
Irf4	#N/A	miR-510-x
MLANA	miR-373-y	miR-514-y
slc37a2	miR-223-x	miR-514-y
ZIC3	miR-1246-z	miR-509-y
ST8SIA2	miR-1246-z	miR-891-x
RYR2	miR-223-x	miR-3168-z
Kcnip2	#N/A	miR-510-x
CALB1	miR-144-y	miR-3168-z
TNMD	#N/A	miR-509-y
PPAPDC1A	#N/A	miR-514-x
Cd38	miR-223-x	miR-3168-z
GATA2	#N/A	miR-514-x
KCNA2	miR-223-x	miR-508-x
ARPP21	miR-144-y	#N/A
DNER	miR-2188-x	miR-3168-z
GRM4	miR-489-y	miR-3168-z
IQSEC3	miR-489-y	miR-3168-z
PTHLH	miR-144-y	#N/A
SLC18A2	miR-1246-z	miR-508-x
RAVER2	miR-1246-z	miR-3168-z
FMN2	miR-144-y	miR-891-x
Diras2	miR-2188-x	miR-3168-z
SLC1A1	miR-144-y	miR-891-x
MSANTD3	miR-223-x	miR-514-y
ADAM23	miR-223-x	miR-891-x
Bhmt	#N/A	miR-3168-z
HOXD11	miR-223-x	miR-3168-z
actc1	miR-223-x	miR-3168-z
NRIP2	#N/A	miR-3168-z
KHDRBS2	miR-144-y	miR-514-y
C1QTNF3	#N/A	miR-3168-z
ARHGEF28	#N/A	miR-514-y
HOXA11	miR-223-x	miR-513-x
STXBP5L	miR-223-x	miR-514-x
ANO3	miR-1246-z	miR-510-x
fam124a	#N/A	miR-513-x
CNTNAP2	miR-223-x	miR-514-y
TSPAN10	#N/A	miR-509-y
NEFM	#N/A	miR-513-x
KCNQ3	miR-223-x	miR-3168-z
HOXB9	#N/A	miR-510-x
Tbx4	miR-2188-x	miR-514-y
Igfn1	#N/A	miR-211-x
IGSF11	#N/A	miR-513-x
RBFOX1	miR-2188-x	miR-514-x
CHST1	#N/A	miR-514-x
SLITRK1	miR-489-y	miR-3168-z
scgn	miR-223-x	miR-514-y
RAB3C	miR-223-x	miR-3168-z
TLR3	#N/A	miR-508-x
Ninj2	#N/A	miR-510-x
CNTN1	#N/A	miR-3168-z
IL18R1	#N/A	miR-514-y
ALDH1A1	#N/A	miR-514-x
LRRN1	miR-144-y	miR-3168-z
cmbl	#N/A	miR-514-x
PCDHAC2	miR-223-x	miR-509-y
CCDC36	#N/A	miR-211-x
Panx2	#N/A	miR-202-y
SLC35D3	#N/A	miR-3168-z
RAPGEF4	miR-223-x	miR-3168-z
Pcdh15	miR-489-y	#N/A
SLC25A4	#N/A	miR-513-x
GALNT9	#N/A	miR-508-x
Rps6ka2	miR-371-x	miR-514-x
Elavl4	miR-2188-x	miR-3168-z
KCNIP4	miR-3535-z	miR-211-x
CA10	miR-489-y	#N/A
Gch1	miR-223-x	miR-514-y
KLHL32	miR-489-y	#N/A
SORCS1	miR-371-x	miR-3168-z
CSMD2	miR-2188-x	miR-513-x
GPR17	#N/A	miR-510-x
PIRT	miR-1246-z	miR-509-y
Gpr85	miR-144-y	#N/A
Kcnd3	miR-144-y	miR-3168-z
PML	#N/A	miR-514-x
