# Supplementary material for: Identification of Differentially Expressed Genes and microRNAs in the Gray and White Feather Follicles of Shitou Geese
Source: Animals (Basel). 2024 May 20;14(10):1508. doi: 10.3390/ani14101508 (PMC11117251; doi:10.3390/ani14101508)
Supplement: Supplementary file 1 [file animals-14-01508-s001.zip › Table S7.Correlation analysis between differentially expressed genes and differentially expressed miRNAs expression data.xlsx]

## Sheet: Table S7
Table S7 Correlation analysis between differentially expressed genes and differentially expressed miRNAs expression data.
miRNA	gene	correlation
miR-204-z	SPARC	-0.926
miR-196-x	NTSR1	-0.943
miR-204-z	NTSR1	-0.926
novel-m0032-5p	NTSR1	-0.943
novel-m0149-3p	NTSR1	-0.943
novel-m0189-5p	NTSR1	-0.928
miR-204-x	Pde10a	-0.943
miR-204-y	Pde10a	-0.943
miR-204-z	Pde10a	-0.926
miR-211-z	Pde10a	-0.943
miR-219-y	Pde10a	-0.943
miR-9226-z	Pde10a	-0.943
miR-196-x	GREM2	-0.943
miR-204-z	GREM2	-0.926
miR-211-x	GREM2	-0.928
novel-m0149-3p	GREM2	-0.943
novel-m0123-5p	MLLT11	-0.986
novel-m0123-5p	NPAS2	-0.986
miR-204-z	MMP13	-0.926
miR-211-x	MMP13	-0.928
novel-m0189-5p	MMP13	-0.928
miR-196-x	ZNF488	-0.943
miR-204-z	ZNF488	-0.926
miR-211-x	ZNF488	-0.928
novel-m0149-3p	ZNF488	-0.943
miR-204-y	EPYC	-0.943
miR-204-z	EPYC	-0.926
miR-219-y	EPYC	-0.943
miR-9226-z	EPYC	-0.943
novel-m0123-5p	FBLN7	-0.986
miR-196-x	A2M	-0.943
novel-m0149-3p	A2M	-0.943
miR-204-z	Spon2	-0.926
miR-204-x	Fmo3	-0.943
miR-204-z	Fmo3	-0.926
miR-211-z	Fmo3	-0.943
novel-m0189-5p	Fmo3	-0.986
miR-9226-z	TSHZ3	-0.928
miR-196-x	Gria1	-0.943
miR-204-z	Gria1	-0.926
novel-m0032-5p	Gria1	-0.943
novel-m0149-3p	Gria1	-0.943
novel-m0189-5p	Gria1	-0.928
miR-196-x	Opn5	-0.928
miR-204-y	Opn5	-0.928
miR-204-z	Opn5	-0.939
miR-211-x	Opn5	-0.971
miR-219-y	Opn5	-0.928
novel-m0149-3p	Opn5	-0.928
miR-204-y	Acss3	-0.943
miR-204-z	Acss3	-0.926
miR-219-y	Acss3	-0.943
miR-9226-z	Acss3	-0.943
miR-204-x	HOXC8	-0.943
miR-204-y	HOXC8	-0.943
miR-204-z	HOXC8	-0.926
miR-211-z	HOXC8	-0.943
miR-219-y	HOXC8	-0.943
miR-9226-z	HOXC8	-0.943
miR-196-x	SLC4A1	-0.943
miR-204-z	SLC4A1	-0.926
miR-211-x	SLC4A1	-0.928
novel-m0149-3p	SLC4A1	-0.943
miR-196-x	CHRDL1	-0.943
miR-204-z	CHRDL1	-0.926
miR-211-x	CHRDL1	-0.928
novel-m0149-3p	CHRDL1	-0.943
miR-204-x	CHST8	-0.941
miR-211-z	CHST8	-0.941
novel-m0123-5p	CHST8	-0.924
miR-204-z	KIAA1324L	-0.926
novel-m0123-5p	KIAA1324L	-0.928
miR-211-x	TBX5	-0.928
novel-m0123-5p	PCBP3	-0.986
novel-m0123-5p	APOLD1	-0.941
miR-204-z	OMD	-0.926
miR-196-x	RASL10B	-0.928
miR-204-y	RASL10B	-0.928
miR-204-z	RASL10B	-0.939
miR-211-x	RASL10B	-0.971
miR-219-y	RASL10B	-0.928
novel-m0149-3p	RASL10B	-0.928
miR-196-x	Lamp5	-0.928
novel-m0149-3p	Lamp5	-0.928
novel-m0123-5p	SYPL1	-0.928
miR-204-z	MXRA5	-0.926
miR-204-x	PRPS2	-0.943
miR-204-z	PRPS2	-0.926
miR-211-z	PRPS2	-0.943
miR-9226-z	PRPS2	-0.943
novel-m0123-5p	PRPS2	-0.928
miR-211-x	SIM2	-0.985
miR-204-y	KERA	-0.941
miR-219-y	KERA	-0.941
miR-211-x	KRT75	-0.928
miR-196-x	SLC6A4	-0.943
miR-204-z	SLC6A4	-0.926
miR-211-x	SLC6A4	-0.928
novel-m0149-3p	SLC6A4	-0.943
miR-196-x	MMP13	-1
miR-204-y	Spon2	-1
miR-219-y	Spon2	-1
miR-204-y	OMD	-1
miR-204-y	MXRA5	-1
miR-219-y	OMD	-1
miR-219-y	MXRA5	-1
miR-9226-z	SPARC	-1
miR-9226-z	KIAA1324L	-1
novel-m0032-5p	Fmo3	-1
novel-m0149-3p	MMP13	-1
miR-9226-z	Slc10a4	-0.986
novel-m0123-5p	Slc10a4	-0.971
miR-196-x	FMOD	-0.928
miR-204-y	FMOD	-0.928
miR-204-z	FMOD	-0.939
miR-211-x	FMOD	-0.971
miR-219-y	FMOD	-0.928
novel-m0149-3p	FMOD	-0.928
miR-196-x	RGR	-0.941
miR-211-x	RGR	-0.924
novel-m0149-3p	RGR	-0.941
novel-m0189-5p	RGR	-0.924
miR-204-x	itgbl1	-0.943
miR-204-y	itgbl1	-0.943
miR-204-z	itgbl1	-0.926
miR-211-z	itgbl1	-0.943
miR-219-y	itgbl1	-0.943
miR-9226-z	itgbl1	-0.943
miR-196-x	ELF3	-0.943
miR-204-z	ELF3	-0.926
miR-211-x	ELF3	-0.928
novel-m0149-3p	ELF3	-0.943
miR-204-x	HOXD3	-0.943
miR-211-z	HOXD3	-0.943
miR-204-z	Syt12	-0.926
miR-211-x	Syt12	-0.928
novel-m0189-5p	Syt12	-0.928
novel-m0123-5p	KCNH8	-0.928
miR-196-x	CNTN3	-0.943
novel-m0149-3p	CNTN3	-0.943
miR-204-y	ISM2	-0.943
miR-204-z	ISM2	-0.926
miR-219-y	ISM2	-0.943
miR-9226-z	ISM2	-0.943
miR-196-x	ANKRD34B	-0.943
miR-204-z	ANKRD34B	-0.926
miR-211-x	ANKRD34B	-0.986
novel-m0032-5p	ANKRD34B	-0.943
novel-m0149-3p	ANKRD34B	-0.943
novel-m0189-5p	ANKRD34B	-0.986
miR-196-x	CHRNA7	-0.943
novel-m0149-3p	CHRNA7	-0.943
miR-489-y	Synpr	-0.943
miR-223-x	KIT	-0.943
miR-489-y	KIT	-0.943
miR-7565-z	KIT	-0.928
novel-m0086-5p	TYRP1	-0.986
miR-223-x	COL15A1	-0.943
novel-m0086-5p	C7	-0.943
miR-223-x	TBX18	-0.943
miR-7565-z	TBX18	-0.986
novel-m0086-5p	THBS2	-0.943
novel-m0086-5p	RTN1	-0.943
novel-m0086-5p	EDNRB2	-0.943
miR-3535-z	SOX10	-0.953
miR-3535-z	ENTPD1	-0.926
miR-3535-z	BCHE	-0.926
miR-7565-z	BCHE	-0.928
miR-3535-z	Pcsk2	-0.926
miR-489-y	KCNK5	-0.943
miR-144-y	NCALD	-0.943
miR-2188-x	NCALD	-0.943
miR-2188-y	NCALD	-0.943
miR-223-x	NCALD	-0.943
miR-451-x	NCALD	-0.943
miR-144-y	NTRK2	-0.943
miR-2188-x	NTRK2	-0.943
miR-2188-y	NTRK2	-0.943
miR-223-x	NTRK2	-0.943
miR-451-x	NTRK2	-0.943
miR-3535-z	HPGDS	-0.926
miR-223-x	LRRC17	-0.943
miR-489-y	MMEL1	-0.943
miR-7565-z	TFCP2L1	-0.928
miR-3535-z	Sfrp4	-0.926
miR-196-x	Syt12	-1
novel-m0149-3p	Syt12	-1
miR-223-x	TFCP2L1	-1
miR-144-y	Slc25a29	-0.943
miR-2188-x	Slc25a29	-0.943
miR-2188-y	Slc25a29	-0.943
miR-223-x	Slc25a29	-0.943
miR-451-x	Slc25a29	-0.943
novel-m0086-5p	Col4a1	-0.943
miR-3535-z	TRPM1	-0.926
miR-7565-z	PLA2G4A	-0.986
miR-3535-z	UNC5C	-0.926
miR-3535-z	RIMS2	-0.926
miR-144-y	Vat1l	-0.943
miR-2188-x	Vat1l	-0.943
miR-2188-y	Vat1l	-0.943
miR-451-x	Vat1l	-0.943
miR-489-y	Vat1l	-0.943
miR-144-y	Kcnip1	-0.928
miR-2188-x	Kcnip1	-0.928
miR-2188-y	Kcnip1	-0.928
miR-223-x	Kcnip1	-0.928
miR-451-x	Kcnip1	-0.928
novel-m0086-5p	Kcnip1	-0.928
miR-223-x	Scube2	-0.943
miR-3535-z	DCLK1	-0.926
miR-3535-z	Kazald1	-0.926
novel-m0086-5p	SUCLG2	-0.943
miR-3535-z	SLC4A10	-0.926
miR-223-x	KIAA1644	-0.943
miR-7565-z	KIAA1644	-0.986
miR-489-y	TSPAN7	-0.943
miR-223-x	HAPLN1	-0.943
miR-7565-z	HAPLN1	-0.986
miR-144-y	RHOBTB1	-0.943
miR-2188-x	RHOBTB1	-0.943
miR-2188-y	RHOBTB1	-0.943
miR-223-x	RHOBTB1	-0.943
miR-451-x	RHOBTB1	-0.943
miR-489-y	ITGB1	-0.941
miR-223-x	Dcx	-0.943
miR-489-y	Dcx	-0.943
miR-7565-z	Dcx	-0.928
miR-144-y	DOCK3	-0.943
miR-2188-x	DOCK3	-0.943
miR-2188-y	DOCK3	-0.943
miR-223-x	DOCK3	-0.943
miR-451-x	DOCK3	-0.943
novel-m0086-5p	SSPN	-0.943
miR-7565-z	FAT3	-0.986
miR-223-x	Pah	-0.943
miR-489-y	Pah	-0.943
miR-7565-z	Pah	-0.928
novel-m0086-5p	Irf4	-0.943
novel-m0086-5p	MLANA	-0.986
novel-m0086-5p	slc37a2	-0.986
miR-489-y	ZIC3	-0.943
novel-m0086-5p	ST8SIA2	-0.943
miR-144-y	RYR2	-0.928
miR-2188-x	RYR2	-0.928
miR-2188-y	RYR2	-0.928
miR-223-x	RYR2	-0.928
miR-451-x	RYR2	-0.928
novel-m0086-5p	RYR2	-0.928
miR-144-y	Kcnip2	-0.943
miR-2188-x	Kcnip2	-0.943
miR-2188-y	Kcnip2	-0.943
miR-223-x	Kcnip2	-0.943
miR-451-x	Kcnip2	-0.943
miR-3535-z	CALB1	-0.926
miR-3535-z	TNMD	-0.926
miR-223-x	PPAPDC1A	-0.943
novel-m0086-5p	Cd38	-0.943
miR-223-x	KCNA2	-0.943
miR-144-y	ARPP21	-0.943
miR-2188-x	ARPP21	-0.943
miR-2188-y	ARPP21	-0.943
miR-451-x	ARPP21	-0.943
miR-489-y	ARPP21	-0.943
novel-m0086-5p	DNER	-0.943
miR-3535-z	GRM4	-0.926
miR-7565-z	GRM4	-0.928
miR-7565-z	IQSEC3	-0.928
miR-3535-z	PTHLH	-0.926
novel-m0086-5p	SLC18A2	-0.943
miR-223-x	RAVER2	-0.943
miR-7565-z	RAVER2	-0.986
miR-3535-z	FMN2	-0.926
miR-3535-z	Diras2	-0.926
miR-7565-z	Diras2	-0.928
miR-489-y	SLC1A1	-0.943
miR-144-y	SUCLG2	-1
miR-2188-x	SUCLG2	-1
miR-2188-y	SUCLG2	-1
miR-451-x	SUCLG2	-1
miR-223-x	IQSEC3	-1
miR-144-y	MSANTD3	-0.943
miR-2188-x	MSANTD3	-0.943
miR-2188-y	MSANTD3	-0.943
miR-223-x	MSANTD3	-0.943
miR-451-x	MSANTD3	-0.943
miR-3535-z	HOXD11	-0.926
miR-223-x	actc1	-0.943
miR-7565-z	actc1	-0.986
miR-223-x	KHDRBS2	-0.926
miR-7565-z	KHDRBS2	-0.939
novel-m0086-5p	ARHGEF28	-0.943
miR-223-x	STXBP5L	-0.943
miR-7565-z	ANO3	-0.928
miR-489-y	TSPAN10	-0.926
miR-3535-z	KCNQ3	-0.939
miR-3535-z	HOXB9	-0.926
miR-3535-z	Tbx4	-0.926
miR-7565-z	Tbx4	-0.928
miR-144-y	Igfn1	-0.928
miR-2188-x	Igfn1	-0.928
miR-2188-y	Igfn1	-0.928
miR-451-x	Igfn1	-0.928
miR-489-y	Igfn1	-0.928
novel-m0086-5p	CHST1	-0.943
miR-223-x	SLITRK1	-0.986
miR-7565-z	SLITRK1	-0.941
miR-489-y	scgn	-0.943
novel-m0086-5p	TLR3	-0.943
miR-144-y	TLR3	-1
miR-2188-x	TLR3	-1
miR-2188-y	TLR3	-1
miR-451-x	TLR3	-1
miR-3535-z	Ninj2	-0.939
miR-144-y	CSMD2	-1
miR-2188-x	CSMD2	-1
miR-2188-y	CSMD2	-1
miR-451-x	CSMD2	-1
miR-223-x	ANO3	-1
miR-223-x	Panx2	-1
miR-489-y	NEFM	-1
miR-489-y	Rps6ka2	-1
miR-489-y	GPR17	-1
novel-m0086-5p	cmbl	-1
novel-m0086-5p	PCDHAC2	-1
novel-m0086-5p	Pcdh15	-1
novel-m0086-5p	SLC25A4	-1
novel-m0086-5p	Gch1	-1
miR-3535-z	CNTN1	-0.926
miR-3535-z	IL18R1	-0.926
miR-3535-z	ALDH1A1	-0.926
miR-7565-z	CNTN1	-0.928
miR-3535-z	LRRN1	-0.926
miR-144-y	cmbl	-0.943
miR-2188-x	cmbl	-0.943
miR-2188-y	cmbl	-0.943
miR-451-x	cmbl	-0.943
miR-144-y	PCDHAC2	-0.943
miR-2188-x	PCDHAC2	-0.943
miR-2188-y	PCDHAC2	-0.943
miR-451-x	PCDHAC2	-0.943
miR-7565-z	Panx2	-0.928
miR-3535-z	RAPGEF4	-0.926
miR-144-y	Pcdh15	-0.943
miR-2188-x	Pcdh15	-0.943
miR-2188-y	Pcdh15	-0.943
miR-451-x	Pcdh15	-0.943
miR-144-y	SLC25A4	-0.943
miR-2188-x	SLC25A4	-0.943
miR-2188-y	SLC25A4	-0.943
miR-451-x	SLC25A4	-0.943
miR-223-x	GALNT9	-0.928
novel-m0086-5p	Elavl4	-0.986
miR-3535-z	KCNIP4	-0.926
miR-144-y	Gch1	-0.943
miR-2188-x	Gch1	-0.943
miR-2188-y	Gch1	-0.943
miR-451-x	Gch1	-0.943
miR-144-y	SORCS1	-0.986
miR-2188-x	SORCS1	-0.986
miR-2188-y	SORCS1	-0.986
miR-451-x	SORCS1	-0.986
novel-m0086-5p	CSMD2	-0.943
miR-3535-z	PIRT	-0.926
miR-3535-z	Kcnd3	-0.926
miR-144-y	PML	-0.943
miR-2188-x	PML	-0.943
miR-2188-y	PML	-0.943
miR-451-x	PML	-0.943
miR-489-y	PML	-0.943
