# Supplementary material for: Identification of Differentially Expressed Genes and microRNAs in the Gray and White Feather Follicles of Shitou Geese
Source: Animals (Basel). 2024 May 20;14(10):1508. doi: 10.3390/ani14101508 (PMC11117251; doi:10.3390/ani14101508)
Supplement: Supplementary file 1 [file animals-14-01508-s001.zip › Table S1.Primers used for quantitative Real-time PCR.xlsx]

## Sheet: Table S1
Table S1 Primers used for quantitative Real-time PCR
Gene name	Primers(5′-3′)
GAPDH	F: TCTGTCGTGGACCTGACCTGC
	R: GCCAGCACCCGCATCAAA
TYR	F: CCATCGGCCACAATCGAGAA
	R: CCTGGAAAGAATCAAGTGCTGG
EDNRB2	F: GAGGACAGCAGGGCAAACAC
	R: GCGAGTCAACGCGGTTGTTA
S0X10	F: CTACTACAGCCACTCCAGCCAAG
	R:ACAGAGGGTGCGGGGTCAG
KIT	F: GTGCCCCCTAACAGATCCAG
	R: AAGAGCTTTGTGAACTGGCCT
miR-451-x	RT: GTCGTATCCAGTGCAGGGTCCGAGGTATTCGCACTGGATACGACTCTCAG
	F: GCGCGAAACCGTTACCATTA
	R: AGTGCAGGGTCCGAGGTATT
miR-144-y	RT: GTCGTATCCAGTGCAGGGTCCGAGGTATTCGCACTGGATACGACAGAGTA
	F: CGCGCGTACAGTATAGATGATG
	R:AGTGCAGGGTCCGAGGTATT
miR-204-x	RT: GTCGTATCCAGTGCAGGGTCCGAGGTATTCGCACTGGATACGACAGGCAT
	F: CGCGTTCCCTTTGTCATCCT
	R: AGTGCAGGGTCCGAGGTATT
miR-196-x	RT: GTCGTATCCAGTGCAGGGTCCGAGGTATTCGCACTGGATACGACCCCAAC
	F: CGCGCGTAGGTAGTTTCATGTT
	R: AGTGCAGGGTCCGAGGTATT
U6	RT: GTCGTATCCAGTGCAGGGTCCGAGGTATTCGCACTGGATACGACACGATA
	F: TGGAAATGCTTCTCTG
	R: AGTGCAGGGTCCGAGGTATT
